# Supplementary material for: Bioactivated Glucoraphanin Improves Cell Survival, Upregulating Phospho-AKT, and Modulates Genes Involved in DNA Repair in an In Vitro Alzheimer’s Disease Model: A Network-Transcriptomic Analysis
Source: Nutrients. 2024 Dec 5;16(23):4202. doi: 10.3390/nu16234202 (PMC11644231; doi:10.3390/nu16234202)
Supplement: Supplementary file 1 [file nutrients-16-04202-s001.zip]

Archive with 9 entries (9 files):
- Figure S1.TIF
- Figure S2.tif
- Figure S3.tif
- Figure S4.tif
- Figure S5.tif
- Table S1.xlsx
- Table S2.tsv
- Table S3.tsv
- Table S4.tsv
