# Supplementary material for: Bioactivated Glucoraphanin Improves Cell Survival, Upregulating Phospho-AKT, and Modulates Genes Involved in DNA Repair in an In Vitro Alzheimer’s Disease Model: A Network-Transcriptomic Analysis
Source: Nutrients. 2024 Dec 5;16(23):4202. doi: 10.3390/nu16234202 (PMC11644231; doi:10.3390/nu16234202)
Supplement: Supplementary file 1 [file nutrients-16-04202-s001.zip › Table S1.xlsx]

## Sheet: Figure 2, MTT assay
	Figure 2A						Figure 2B
	CTRL	SFN 1μM	SFN 2.5μM	SFN 5μM			CTRL	Amyloid β 10μM	SFN 5μM + Amyloid β 10μM
	99.9584	88.7105	98.3361	104.576			97.7665	75.9107	83.5557
	110.191	100.707	111.082	99.0849			103.972	69.7047	75.8207
	97.0882	101.456	99.4592	113.203			102.623	73.1225	81.2172
	114.185	115.2	102.953	85.0915			100.465	76.7201	81.577
	95.4659	96.589	87.213	102.579			102.713	79.5083	85.5344
	83.1115	102.08	100.208	88.6023			92.4599	71.3236	83.6456

## Sheet: Figure 7, Western blot assay
	Left	CTRL	Amyloid β	SFN 5μM + Amyloid β			Right	CTRL	Amyloid β	SFN 5μM + Amyloid β
	pAKT/AKT	0.38416	0.498401	3.11078			cleaved CASP3/GAPDH	0.780816	1.58359	0.789706
		0.553825	0.570764	1.85503				1.26981	0.900249	0.328928
		2.06202	1.49184	2.10024				0.949369	1.07455	0.6597
	average	1	0.853668	2.35535			average	1	1.18613	0.592778
