# Supplementary material for: Bioactivated Glucoraphanin Improves Cell Survival, Upregulating Phospho-AKT, and Modulates Genes Involved in DNA Repair in an In Vitro Alzheimer’s Disease Model: A Network-Transcriptomic Analysis
Source: Nutrients. 2024 Dec 5;16(23):4202. doi: 10.3390/nu16234202 (PMC11644231; doi:10.3390/nu16234202)
Supplement: Supplementary file 1 [file nutrients-16-04202-s001.zip › Table S2.tsv]

Gene	Control	no_Control	Fold_Change	q-Value
AARS1	12244.67	13742.48	0.17	6.19e-03
ABAT	5578.59	4849.75	-0.2	1.27e-20
ABCC3	10.95	26.32	1.27	1.43e-02
ABCC4	879.28	748.96	-0.23	2.93e-04
ABCD4	2266.57	2094.71	-0.11	6.52e-03
ABRAXAS1	257.87	311.56	0.27	2.91e-02
ACACA	16447.97	15671.07	-0.07	4.15e-02
ACADL	2.58	12.45	2.26	2.62e-02
ACADVL	10448.25	11250.13	0.11	2.57e-04
ACAT2	1671.94	1464.5	-0.19	1.68e-05
ACKR1	30.18	15.31	-0.98	3.61e-02
ACTA2	338.23	457.02	0.43	5.87e-07
ACTN2	325.98	228.77	-0.51	1.05e-06
ADAM22	15178.28	16162.84	0.09	2.51e-12
ADAMTS13	2910.43	2607.33	-0.16	1.36e-06
ADAMTS7	1179.11	990.62	-0.25	1.70e-06
ADAMTSL1	19.28	36.37	0.92	2.83e-02
ADAMTSL2	755.29	587.26	-0.36	2.20e-08
ADCYAP1R1	1390.36	1220.84	-0.19	3.87e-02
ADGRA3	5754.43	5482.42	-0.07	8.25e-03
AFAP1L1	170.86	235.46	0.46	2.19e-02
AFDN-DT	2.58	13.88	2.42	1.33e-02
AFG3L2	2718.92	2544.56	-0.1	1.63e-02
AGA	692.73	812.16	0.23	7.73e-04
AGAP3	4190.2	3916.28	-0.1	4.78e-02
AGGF1P2	3.12	18.19	2.54	2.41e-03
AGO2	2583.4	2419.66	-0.09	2.17e-02
AGPAT1	2498.63	2313.89	-0.11	5.53e-03
AGPAT3	1345.68	1200.78	-0.16	1.99e-03
AHNAK	30699.24	34023.29	0.15	9.87e-10
AK8	37.99	60.79	0.68	2.64e-02
AKAP1	3187.29	2977.71	-0.1	5.50e-03
AKAP3	9.32	0.96	-3.29	3.78e-02
AKR1A1	1792.6	1647.67	-0.12	1.20e-02
AKR1C3	21.24	39.24	0.88	2.74e-02
AKT3	7180.12	7749.81	0.11	7.47e-03
ALCAM	6964.2	8203.29	0.24	8.81e-03
ALDH18A1	6331.6	5667.73	-0.16	2.64e-04
ALDH1B1	474.35	360.37	-0.4	3.76e-06
ALDH1L2	251.72	309.63	0.3	1.39e-02
ALDOC	919.42	735.04	-0.32	3.71e-08
ALK	50784.98	46829.61	-0.12	7.14e-04
AMN1	532.12	664.26	0.32	1.39e-02
AMOTL1	5531.74	5991.54	0.12	3.41e-02
AMPD2	2471.56	2148.41	-0.2	1.98e-04
AMZ2	2081.06	2292.3	0.14	3.66e-02
ANGPTL2	228.22	168.94	-0.43	1.19e-03
ANKRD12	2567.69	2814.41	0.13	1.54e-04
ANKRD13A	922.06	1070.63	0.22	1.85e-04
ANKRD18B	1637.12	1774.02	0.12	1.91e-02
ANKRD20A7P	560.59	735.57	0.39	2.38e-09
ANKRD50	3909.65	4232.9	0.11	3.90e-05
ANO10	7294.55	7638.68	0.07	2.71e-03
ANTXR1	7283.2	7697.1	0.08	1.43e-04
AOAH	20.3	4.78	-2.08	1.95e-03
APEH	5086.13	4809.32	-0.08	3.15e-03
ARFGAP3	471.16	556.59	0.24	5.25e-03
ARHGAP20	177.23	234.01	0.4	3.18e-03
ARHGAP25	7.25	27.28	1.91	5.64e-04
ARHGAP33	1160.36	1264.44	0.12	4.41e-02
ARHGEF40	2742.66	2991.16	0.12	2.57e-04
ARL10	749.43	653.73	-0.2	8.81e-03
ARMC8	2325.23	2470.36	0.09	4.63e-02
ARNTL	430.01	345.03	-0.32	7.99e-04
ARPC5	1123.44	1024.64	-0.13	4.27e-02
ARRDC3	1507.24	1746.42	0.21	1.02e-02
ASB6	557.37	473.82	-0.23	7.21e-03
ASCC3	7389.73	8445.67	0.19	4.34e-10
ASCL1	104.1	66.05	-0.66	1.77e-03
ASH1L	16140.46	16908.82	0.07	4.42e-07
ASIC1	505.43	434.56	-0.22	2.14e-02
ASTN2	2964.22	3232.82	0.12	1.20e-04
ASXL1	13848.69	12752.13	-0.12	3.34e-03
ATAD2	6408.7	7612.01	0.25	2.02e-42
ATAD2B	3130.64	3432.22	0.13	1.55e-05
ATF3	135.67	189.98	0.48	1.19e-03
ATF7IP	4631.63	4943.58	0.09	4.91e-02
ATG101	561.77	483.4	-0.22	1.41e-02
ATG4B	2359.4	2184.74	-0.11	7.69e-03
ATIC	7014.56	6716.41	-0.06	8.90e-03
ATP11C	3042.22	2865.69	-0.09	2.27e-02
ATP5F1A	12108.29	11385.08	-0.09	7.42e-03
ATP6AP1L	90.59	63.65	-0.51	3.80e-02
ATP8A2	74.41	111.51	0.58	4.72e-03
ATXN1	60.89	39.73	-0.62	4.63e-02
AZI2	1737.32	1933.47	0.15	3.13e-04
B2M	2050.61	2338.3	0.19	2.00e-07
B4GALT4	789.92	682.9	-0.21	3.08e-03
BAG6	10053.12	9562.48	-0.07	6.76e-05
BAHCC1	1246.69	1084.93	-0.2	2.09e-02
BCKDHB	2568.08	2399.06	-0.1	1.57e-02
BCL7B	827.44	943.31	0.19	3.73e-03
BEND4	1341.99	1184.94	-0.18	5.64e-04
BEX3	2986.97	3204.54	0.1	3.18e-03
BICDL1	624.82	718.33	0.2	8.81e-03
BIRC3	12.41	1.91	-2.71	1.28e-02
BLOC1S3	5.22	15.31	1.56	4.57e-02
BLVRB	20.22	41.15	1.02	7.45e-03
BOD1L1	9088.79	9405.07	0.05	2.12e-02
BPHL	418.59	335	-0.32	8.26e-04
BRCA1	7573.63	8576.82	0.18	1.50e-05
BRCA2	6125.88	6979.65	0.19	1.76e-03
BRD3	2076.19	2220.66	0.1	3.28e-02
BRD7	5343.52	5852.61	0.13	3.25e-09
BRSK2	937.42	831.34	-0.17	9.64e-03
BTBD11	1425.97	1267.7	-0.17	8.00e-04
BYSL	677.8	595.32	-0.19	2.31e-02
BZW2	1673.74	1353.91	-0.31	1.63e-13
C10orf88	442.71	542.26	0.29	4.70e-04
C11orf49	2077.39	1906.63	-0.12	4.35e-03
C11orf80	782.91	978.7	0.32	1.53e-08
C16orf96	20.86	41.16	0.98	9.86e-03
C17orf97	121.66	158.41	0.38	3.57e-02
C1orf43	3944.44	3750.71	-0.07	3.15e-02
C21orf58	595.08	713.09	0.26	2.57e-04
C3orf20	1.57	10.53	2.75	3.41e-02
C3orf70	8.93	0.96	-3.21	4.63e-02
C4B	32.74	54.07	0.72	2.76e-02
C6	251.9	333.08	0.4	1.71e-04
C7orf26	1249.23	1124.19	-0.15	8.65e-03
C8orf88	463.28	398.16	-0.22	2.99e-02
CA5B	218.5	165.59	-0.4	4.61e-03
CACNA1B	5146.6	4922.27	-0.06	2.91e-02
CACNA2D2	15050.45	15452.89	0.04	2.31e-02
CALCA	2.1	10.53	2.34	4.55e-02
CALCOCO2	1190.61	1335.68	0.17	2.06e-03
CALM2	15209.99	16173.02	0.09	4.14e-02
CALU	4625.94	4867.16	0.07	1.23e-02
CALY	20.24	5.26	-1.95	2.96e-03
CAPN15	1036.08	833.76	-0.31	1.95e-02
CARNMT1	265.4	218.73	-0.28	4.38e-02
CASTOR2	8596.17	7865.19	-0.13	1.13e-02
CASTOR3	6117.42	5659.74	-0.11	4.34e-07
CBR1	226.72	274.7	0.28	4.21e-02
CBX5	6610.34	7382.33	0.16	3.54e-17
CCDC126	276.59	336.94	0.28	1.45e-02
CCDC167	1220.48	1102.17	-0.15	1.33e-02
CCDC181	268.47	345.06	0.36	7.27e-04
CCDC183-AS1	33.73	53.6	0.66	4.84e-02
CCDC186	726.15	836.49	0.2	3.06e-03
CCDC28B	79.11	51.7	-0.61	1.66e-02
CCDC30	172.27	233.05	0.44	1.07e-03
CCDC51	333.47	261.78	-0.35	1.48e-03
CCDC74A	319.67	376.67	0.24	4.04e-02
CCDC88C	2142.48	1881.88	-0.19	3.50e-02
CCDC92	709.86	858.49	0.27	2.04e-02
CCIN	12.98	2.39	-2.44	1.34e-02
CCT2	12000.61	11415.78	-0.07	7.56e-06
CD163L1	65	98.1	0.59	8.38e-03
CD24	3271.97	2868.64	-0.19	1.74e-10
CD274	10.97	27.75	1.35	7.51e-03
CD63	6669.07	7283.77	0.13	7.08e-04
CDADC1	124.4	159.83	0.36	4.72e-02
CDC14A	415.15	483.37	0.22	2.56e-02
CDC45	2749.43	3121.73	0.18	2.13e-09
CDCA8	1762.17	1946.91	0.14	9.63e-04
CDHR1	128.16	91.88	-0.48	1.40e-02
CDK4	12818.39	12096.81	-0.08	1.29e-02
CDK5RAP2	15192.77	16182.32	0.09	2.04e-12
CDK6	2917.47	2683.84	-0.12	5.45e-04
CDKN1A	721.77	1039.85	0.53	2.32e-03
CENPH	833.28	921.28	0.15	4.55e-02
CENPI	1366.85	1499.37	0.13	1.17e-02
CEP112	1885.54	2245.41	0.25	2.07e-12
CEP120	2197.74	2391.85	0.12	2.06e-03
CEP128	3000.24	3386.69	0.17	1.38e-02
CEP170	18774.06	19427.54	0.05	1.75e-04
CEP192	4716.02	4986.18	0.08	3.86e-03
CEP250	4510.44	4295.15	-0.07	2.47e-02
CEP85	1663.5	1876.44	0.17	4.21e-05
CEP89	1196.77	1372.55	0.2	8.74e-05
CFAP20DC	543.91	652.77	0.26	5.08e-04
CFAP53	66.7	107.2	0.69	8.91e-04
CFAP77	31.07	14.36	-1.12	1.28e-02
CFLAR	473.19	540.82	0.19	4.49e-02
CHD2	5071.06	5512.74	0.12	2.75e-07
CHERP	2771.91	2586.16	-0.1	9.57e-03
CHGA	23026.62	18983.16	-0.28	1.25e-02
CHIC2	415.76	481.44	0.21	3.41e-02
CHID1	2408.07	2099.65	-0.2	3.68e-02
CHMP5P1	3.12	15.32	2.29	9.59e-03
CHST10	708.06	622.68	-0.19	1.98e-02
CHST8	69.63	103.86	0.58	8.28e-03
CLDN6	20.3	8.14	-1.32	3.05e-02
CLEC2D	139.8	104.32	-0.42	2.51e-02
CLP1	336.24	280.47	-0.26	2.86e-02
CLPTM1L	5504.48	5153.33	-0.09	1.29e-04
CLSPN	7015.49	8261.85	0.24	8.09e-08
CLSTN2	1094.26	1440.07	0.4	7.45e-07
CMTR2	278.53	339.8	0.29	1.24e-02
CNOT3	2361	2536.47	0.1	1.09e-02
CNOT4	2075.95	2293.22	0.14	3.81e-02
CNTFR	3435.61	3259.67	-0.08	3.86e-02
CNTN2	339.99	494.39	0.54	3.39e-11
CNTNAP5	2585.65	1973.25	-0.39	5.72e-34
COA1	1482.8	1363.44	-0.12	2.74e-02
COCH	2193.67	2519.17	0.2	6.39e-09
COG4	10837.34	11193.51	0.05	1.64e-02
COG8	1033.08	925.57	-0.16	1.33e-02
COL3A1	6528.98	5443.77	-0.26	1.25e-15
COLEC11	3651.27	4254.01	0.22	1.69e-18
COPG2	1970.84	1728.61	-0.19	2.52e-06
COQ2	391.3	458.96	0.23	2.15e-02
COQ8B	641.33	504.42	-0.35	1.63e-06
CORO1B	772.25	675.77	-0.19	8.90e-03
CPEB1	19.18	35.41	0.88	4.09e-02
CPED1	836.86	1020.23	0.29	2.62e-02
CPNE1	3775.96	3469.19	-0.12	3.25e-05
CPPED1	722.23	630.76	-0.19	1.14e-02
CPSF6	5641.27	5421.46	-0.06	4.91e-02
CPT1A	5440.56	6204.07	0.19	2.01e-03
CRADD	274.28	215.34	-0.35	5.50e-03
CREB3	1067.45	1215.53	0.19	6.41e-04
CSDC2	16.59	6.22	-1.42	4.45e-02
CSMD2	449.11	380.94	-0.24	1.71e-02
CTCF	3178.09	3364.48	0.08	2.32e-02
CTDSP2	1839.41	1672.63	-0.14	2.77e-03
CTH	236.23	312.49	0.4	2.95e-04
CTNNAL1	1466.3	1706.16	0.22	5.51e-03
CTNNB1	89788.65	87115.46	-0.04	2.35e-16
CTPS1	4180.41	4413.84	0.08	9.88e-03
CTSC	512.93	424.04	-0.27	1.75e-03
CTXN1	314.41	226.34	-0.47	1.09e-05
CYB5RL	262.89	316.83	0.27	2.86e-02
CYP2D6	137.32	103.86	-0.4	3.87e-02
DAGLB	682.93	551.84	-0.31	1.10e-02
DBH	63005.7	54027.76	-0.22	1.31e-03
DCDC2	0.53	12.45	4.58	3.19e-02
DCLK2	3633.22	3853.92	0.09	8.73e-03
DDC	6448.92	5708.54	-0.18	1.56e-02
DDIT4	77.17	40.68	-0.92	1.98e-04
DDX46	6228.25	6647.72	0.09	1.94e-02
DDX5	28535.85	27594.86	-0.05	2.89e-06
DDX6	10173.77	10624.44	0.06	5.77e-04
DEK	6117.92	6990.69	0.19	2.71e-02
DENND2A	3117.48	3420.45	0.13	1.41e-02
DEPDC4	92.81	63.17	-0.55	1.91e-02
DGCR8	2005.64	1871.25	-0.1	3.66e-02
DGKE	474.65	365.64	-0.38	1.26e-05
DHCR7	1262.53	1030.95	-0.29	1.95e-02
DHRS12	113.85	149.33	0.39	3.68e-02
DHRS7B	236.21	287.15	0.28	3.06e-02
DHX32	719.92	643.2	-0.16	4.96e-02
DHX34	1291.16	1176.77	-0.13	2.36e-02
DHX38	4303.8	4075.59	-0.08	1.15e-02
DIAPH1	13160.55	13994.95	0.09	3.44e-10
DIAPH2	605.8	711.15	0.23	1.89e-03
DIAPH3	4560.62	5427.73	0.25	4.46e-03
DIO3OS	7.83	19.14	1.29	4.73e-02
DIXDC1	1383.46	1545.24	0.16	1.14e-03
DKK2	1231.06	1435.25	0.22	3.23e-06
DLG5	7456.91	7805.55	0.07	2.62e-03
DLL1	30.64	14.84	-1.05	2.17e-02
DMD	974.95	787.25	-0.31	5.40e-08
DNAAF5	2077.68	1805.74	-0.2	1.49e-07
DNAH17	1.55	13.88	3.15	8.84e-03
DNAJB4	184.45	245.01	0.41	1.85e-03
DNAJC1	498.47	571.89	0.2	2.99e-02
DNHD1	695.93	558.05	-0.32	5.09e-06
DONSON	774.7	1016.95	0.39	1.35e-05
DPF3	194.59	262.76	0.43	4.50e-04
DPH2	997.57	905.5	-0.14	4.59e-02
DPM2	495.9	379.98	-0.39	3.80e-06
DPP3	1455.76	1337.17	-0.12	2.95e-02
DPY19L1	1815.83	2067.49	0.19	2.01e-06
DPYSL3	2345.61	2057.02	-0.19	8.66e-03
DRAM1	11.93	25.37	1.08	4.26e-02
DSEL	775.05	873.42	0.17	1.56e-02
DSN1	1081.89	1209.33	0.16	5.52e-03
DSPP	33.17	18.18	-0.87	4.86e-02
DTL	6274.75	6886.53	0.13	3.56e-03
DUSP12	1043.69	875.38	-0.25	5.57e-03
DUXAP8	5.7	0	-5.02	1.89e-02
DYRK1B	660.93	581.03	-0.19	2.64e-02
DYRK2	826.34	672.87	-0.3	3.07e-06
DZIP1	2439.92	2661.28	0.13	6.60e-04
E2F5	489.83	419.71	-0.22	2.17e-02
E2F7	762.38	907.43	0.25	4.95e-05
E2F8	980.1	1157.64	0.24	6.91e-06
EARS2	641.13	543.17	-0.24	2.19e-03
EBLN3P	12.9	3.35	-1.96	2.85e-02
ECE1-AS1	0	7.18	5.23	1.16e-02
EDNRA	22.41	41.64	0.9	1.89e-02
EEA1	1983.38	2219.14	0.16	2.77e-05
EEF1GP1	8.85	23.93	1.44	1.04e-02
EFCAB7	373.8	463.22	0.31	7.48e-04
EGR1	2481.96	1857.24	-0.42	2.20e-02
EHBP1L1	2031.64	2187.03	0.11	1.71e-02
EIF2AK1	12769.14	12088.46	-0.08	1.95e-03
EIF2AK2	3331.62	3668.7	0.14	1.79e-06
EIF2B5	4471.89	4251.19	-0.07	1.76e-02
EIF3E	6722.46	6224.02	-0.11	4.52e-02
EIF3F	7692.54	7062.23	-0.12	1.12e-10
EIF3L	10924.96	9780.16	-0.16	2.88e-04
EIF3M	4364.02	4165.43	-0.07	4.03e-02
EIF5A	13896.85	12389.88	-0.17	6.05e-04
ELAVL1	1844.96	1715.24	-0.11	3.47e-02
ELMO2	3370.27	3674.08	0.12	3.34e-05
EME1	1134.36	1324.15	0.22	7.64e-06
EMP2	315.89	374.7	0.25	2.89e-02
ENPP2	3117.39	3792.35	0.28	8.73e-27
ENSG00000174977	106.4	70.82	-0.59	4.99e-03
ENSG00000183889	347.81	261.79	-0.41	6.99e-05
ENSG00000215840	19.72	8.14	-1.28	3.94e-02
ENSG00000219410	5.22	0	-4.88	2.46e-02
ENSG00000224669	15.56	34.93	1.16	6.33e-03
ENSG00000227081	46.78	19.14	-1.29	1.85e-04
ENSG00000230715	1207.81	1104.04	-0.13	3.80e-02
ENSG00000233728	2.07	11.97	2.52	2.34e-02
ENSG00000236723	164.92	235	0.51	7.83e-05
ENSG00000243979	0	5.27	4.78	2.84e-02
ENSG00000248569	10.47	1.91	-2.44	3.51e-02
ENSG00000251216	11.96	2.39	-2.32	2.25e-02
ENSG00000253837	10.87	0	-5.95	5.85e-03
ENSG00000254027	17.24	6.7	-1.36	4.91e-02
ENSG00000258634	120.54	73.23	-0.72	1.29e-04
ENSG00000258732	215.73	278.52	0.37	2.85e-03
ENSG00000259232	29.22	14.83	-0.97	4.22e-02
ENSG00000259326	25.07	11.48	-1.12	3.37e-02
ENSG00000259408	2.07	11.01	2.4	3.65e-02
ENSG00000259755	14.59	2.87	-2.34	8.73e-03
ENSG00000261303	99.24	64.62	-0.62	4.72e-03
ENSG00000261762	156.5	203.88	0.38	1.17e-02
ENSG00000262248	18.73	7.65	-1.29	4.61e-02
ENSG00000262533	11.91	25.84	1.11	3.49e-02
ENSG00000263065	4.15	14.83	1.83	2.62e-02
ENSG00000267283	33.27	14.35	-1.21	4.86e-03
ENSG00000267387	0	5.74	4.91	2.22e-02
ENSG00000267561	18.19	6.7	-1.44	2.92e-02
ENSG00000269954	186.66	237.35	0.35	1.32e-02
ENSG00000270574	678.51	778.61	0.2	6.85e-03
ENSG00000271959	1.57	10.06	2.69	4.19e-02
ENSG00000272163	344.15	291.9	-0.24	4.96e-02
ENSG00000279342	104.99	73.24	-0.52	1.69e-02
ENSG00000279611	34.29	16.75	-1.04	1.42e-02
ENSG00000279696	28.64	51.69	0.85	9.70e-03
ENSG00000282912	7.3	19.63	1.43	2.64e-02
ENSG00000284060	11.96	25.37	1.08	4.26e-02
ENSG00000286431	18.6	4.78	-1.97	4.63e-03
ENSG00000289295	31.11	15.8	-0.98	3.05e-02
ENSG00000289562	16.68	6.22	-1.42	4.45e-02
EPHA6	543.55	648.43	0.25	9.45e-04
EPS15	4515.42	4775.14	0.08	4.70e-03
ERAP1	720.17	850.4	0.24	2.52e-04
ERCC3	6189.79	5832.4	-0.09	2.85e-04
ERCC5	59.76	37.32	-0.68	2.55e-02
ERI1	1024.29	1141.86	0.16	9.70e-03
ERICH3	111.86	149.79	0.42	2.06e-02
ESRRA	120.27	89.49	-0.43	4.41e-02
ESRRG	6790.57	7293.33	0.1	2.36e-03
ETNK1	1615.2	1418.9	-0.19	1.46e-02
ETNK2	785.78	695.39	-0.18	1.88e-02
ETV1	673.52	788.63	0.23	1.08e-03
EVC	2099.4	2245.45	0.1	2.98e-02
EVI5	1429.32	1570.17	0.14	8.26e-03
EYA4	39.42	11.96	-1.72	2.29e-05
EZH2	5531.71	5824.79	0.07	3.73e-03
F2R	943.81	844.68	-0.16	1.98e-02
FABP5P9	54.56	32.54	-0.75	1.92e-02
FADD	220.19	169.41	-0.38	8.26e-03
FADS3	614.68	719.75	0.23	2.11e-03
FAM131A	786.04	691.99	-0.18	1.32e-02
FAM13A-AS1	16.68	5.74	-1.54	3.05e-02
FAM163B	228.16	175.17	-0.38	5.68e-03
FAM166C	8.33	25.86	1.63	2.70e-03
FAM171A2	607.18	535.97	-0.18	4.61e-02
FAM184A	1169.36	1359.63	0.22	1.02e-05
FAM50A	3716.54	4113.02	0.15	7.42e-03
FANCA	10898.09	11329.24	0.06	1.95e-03
FANCD2	13431.01	14889.88	0.15	2.31e-02
FANCE	1892.62	2051.59	0.12	9.40e-03
FASN	24083.63	21203.81	-0.18	3.75e-03
FAT1	2694.51	3044.2	0.18	1.80e-08
FAT4	801.12	968.65	0.27	3.09e-06
FAU	3940.8	3617.62	-0.12	1.65e-05
FBP1	258.42	212.47	-0.28	4.32e-02
FBRSL1	1444.32	1265.87	-0.19	1.85e-02
FBXO41	443.67	331.2	-0.42	1.20e-02
FBXO5	1732.95	1913.87	0.14	1.17e-03
FDFT1	2079.39	1817.62	-0.19	3.64e-02
FGF2	295.09	240.24	-0.3	1.66e-02
FGFR1OP2	365.24	437.45	0.26	8.98e-03
FLCN	513.71	591.53	0.2	2.09e-02
FLNC	414.47	523.54	0.34	7.60e-03
FMN1	776.27	1080.65	0.48	7.82e-20
FMNL2	5538.5	5169.07	-0.1	3.82e-05
FN3K	1086.4	1189.75	0.13	3.85e-02
FNDC4	1569.55	1706.66	0.12	1.67e-02
FOSB	167.63	63.67	-1.4	3.78e-02
FOXC1	3235.14	3541.46	0.13	1.66e-05
FOXD4	254.08	324.97	0.36	1.47e-03
FOXM1	3603.56	3881.37	0.11	3.55e-04
FRAS1	2306.09	1676.01	-0.46	2.41e-17
FRG1BP	1358.83	1478.73	0.12	2.76e-02
FRG1JP	220.83	285.72	0.37	1.95e-03
FRMD1	30.24	8.61	-1.81	2.36e-04
FRMPD2	2.1	13.89	2.74	1.00e-02
FTCD	20.28	49.79	1.29	1.39e-04
FXR2	3142.71	2979.72	-0.08	4.91e-02
FZD3	1614.72	1482.14	-0.12	1.75e-02
FZD7	771.77	594.91	-0.38	3.68e-09
GABRD	27.15	11.49	-1.24	1.28e-02
GABRQ	8.36	21.54	1.37	2.23e-02
GAR1	206.13	256.48	0.32	2.00e-02
GARRE1	1748.77	1936.27	0.15	6.81e-04
GARS1	14184.32	15702.46	0.15	6.48e-05
GBA	6525.13	7090.72	0.12	2.34e-09
GBAP1	3993.15	4207.22	0.07	1.92e-02
GCLC	2261.17	2460.86	0.12	1.78e-03
GCN1	17876.83	16719.8	-0.1	3.08e-03
GCOM1	0	4.79	4.64	3.68e-02
GDF15	65.48	113.91	0.8	4.95e-05
GFPT2	138.58	99.06	-0.48	8.81e-03
GFRA3	524.7	410.14	-0.35	1.39e-05
GIN1	237.63	293.85	0.31	1.43e-02
GINS2	1137.85	1262.49	0.15	8.90e-03
GIPC2	0	7.65	5.32	9.50e-03
GK	856.15	955.23	0.16	2.13e-02
GLCCI1	5039.61	4795.66	-0.07	1.28e-02
GLI2	96.94	144.04	0.57	1.00e-03
GLIDR	339.92	268.98	-0.34	1.90e-03
GLO1	2275.44	2523.04	0.15	4.68e-05
GNG11	226.51	300.08	0.4	1.94e-02
GNPTAB	2392.68	2652.22	0.15	2.76e-05
GOLGA6L4	39.05	77.52	0.99	7.80e-05
GOLGA8H	736.07	963.86	0.39	5.93e-12
GOLGA8K	86.9	133.54	0.62	6.41e-04
GOLT1B	564.36	430.7	-0.39	5.55e-03
GPER1	39.08	21.05	-0.89	2.35e-02
GPR108	983.96	1081.56	0.14	3.93e-02
GPR35	37.99	19.15	-0.99	1.25e-02
GPR63	177.18	224.92	0.34	1.86e-02
GPR75	295.64	214.87	-0.46	4.39e-05
GPT2	1322.1	1190.28	-0.15	5.96e-03
GRB14	25.01	43.07	0.79	3.86e-02
GREB1	8141.2	7548.91	-0.11	4.21e-02
GRIA3	1025.42	1130.85	0.14	2.57e-02
GRIK4	400.49	313	-0.36	2.41e-04
GRIN1	3166.97	2609.81	-0.28	1.35e-05
GRK3	8386.15	9019.94	0.11	1.32e-03
GRK5	1707.53	1545.85	-0.14	2.43e-03
GSTM3	1012.9	894.98	-0.18	4.57e-03
GTF3C2	6355.96	6070.34	-0.07	7.86e-03
GTPBP3	506.97	415.4	-0.29	9.63e-04
GUCY1A1	312.44	261.8	-0.25	4.62e-02
GUCY1B1	638.4	735.08	0.2	6.90e-03
GXYLT1	685.64	780.54	0.19	1.25e-02
H3-3A	1261.28	1153.85	-0.13	3.41e-02
H4C4	1867.41	2396.41	0.36	4.30e-04
HAS2	13.02	2.87	-2.18	1.94e-02
HCG25	2.08	15.31	2.88	5.48e-03
HEATR5B	6063.34	5822.23	-0.06	3.28e-02
HEMK1	715.68	614.94	-0.22	3.34e-03
HESX1	25.54	43.54	0.77	4.14e-02
HHIPL1	12.46	29.67	1.25	8.90e-03
HIBADH	1071.81	1219.94	0.19	6.81e-04
HID1	1555.52	1396.02	-0.16	1.42e-03
HINT3	210.23	152.65	-0.46	1.00e-03
HIP1R	2114.16	1855.54	-0.19	2.07e-02
HIVEP2	3473.16	3757.63	0.11	2.98e-02
HK2	1483.61	1223.8	-0.28	4.95e-04
HLA-C	657.28	826.5	0.33	1.26e-07
HLA-G	59.75	97.64	0.71	1.27e-03
HLA-P	0	4.79	4.64	3.68e-02
HMBOX1	4126.64	4400.37	0.09	1.34e-03
HMCES	1055.4	1157.16	0.13	3.96e-02
HMGB1	7128.24	7694.5	0.11	8.14e-04
HMGCR	4675.69	4119.99	-0.18	5.09e-14
HMGCS1	1776.71	1569.2	-0.18	3.44e-05
HNRNPA1P27	5.76	22.49	1.97	1.94e-03
HNRNPA3	12872.58	13525.66	0.07	1.65e-02
HNRNPA3P7	0	4.79	4.64	3.68e-02
HNRNPM	9617.82	9278.6	-0.05	1.28e-02
HNRNPR	10774.27	11433.81	0.09	9.18e-08
HOXD4	569.75	435.52	-0.39	4.28e-07
HPGD	19.18	4.31	-2.16	2.30e-03
HS2ST1	183.57	133.06	-0.46	2.36e-03
HSD17B7P2	191.29	237.39	0.31	3.19e-02
HSP90AB1	86320.39	81616.1	-0.08	7.49e-06
HSPA4L	874.51	968.6	0.15	3.43e-02
HSPA5	6663.01	6061.88	-0.14	8.83e-03
HTRA2	1745.95	1471.63	-0.25	2.34e-09
IAH1	1360.69	1484.04	0.13	2.23e-02
ICA1L	1096.17	1290.72	0.24	2.82e-06
IDH3B	5122.91	4827.32	-0.09	1.32e-03
IFFO2	133.52	91.89	-0.54	3.15e-03
IFI44	7.32	0	-5.37	8.98e-03
IFNAR1	780.81	897.77	0.2	2.27e-03
IFT20	484.75	609.67	0.33	1.23e-05
IGHV4-31	7.81	0	-5.47	7.32e-03
IGSF22	12.49	28.72	1.2	1.37e-02
IGSF9B	3963	3713.35	-0.09	2.31e-03
IHH	8.29	22.02	1.4	1.79e-02
ING5	875.47	990.68	0.18	5.68e-03
INHBA	119.42	82.8	-0.53	7.58e-03
INPP5D	62.89	101	0.68	1.54e-03
INPPL1	4854.44	5183.84	0.1	2.18e-04
INSIG1	510.71	429.28	-0.25	5.76e-03
INTS3	8389.28	8045.18	-0.06	5.10e-03
IQCG	941.01	1079.68	0.2	6.85e-04
IQCN	1438.44	1553.41	0.11	4.77e-02
IQGAP1	6238.56	6788.98	0.12	2.70e-09
IQGAP2	77.57	127.28	0.72	1.04e-04
IQGAP3	10499.48	11225.82	0.1	1.10e-09
IRF1	77.01	114.87	0.58	4.48e-03
ISLR2	2267.99	2455.12	0.11	4.20e-03
ITGB1BP2	171.2	120.61	-0.5	1.35e-03
ITGB3	21.79	38.28	0.81	4.96e-02
ITGB5	125.47	167.51	0.42	1.32e-02
ITPR1	8626.92	9592.36	0.15	1.27e-20
IVNS1ABP	9244.9	8779.87	-0.07	2.09e-02
IZUMO1	10.44	23.92	1.2	3.01e-02
JAG1	1423.12	1046.58	-0.44	2.79e-02
JHY	362.59	449.88	0.31	8.32e-04
JPH3	1892.95	1695.65	-0.16	2.16e-04
KAT6A	7043.51	7362.35	0.06	5.25e-03
KAT8	1561.87	1447.16	-0.11	4.85e-02
KCNH4	330.11	234.51	-0.49	2.18e-06
KCNK1	335.69	278.07	-0.27	1.98e-02
KCNQ2	5774.17	5122.92	-0.17	1.18e-03
KCTD16	52.05	32.55	-0.68	4.54e-02
KDM1A	10353.58	9712.88	-0.09	3.92e-02
KDM5C	13618.43	13271.34	-0.04	4.32e-02
KHDC4	6561.94	6945.11	0.08	2.18e-04
KIAA0319	144.17	181.88	0.34	4.93e-02
KIF11	5425.68	5838.02	0.11	4.86e-06
KIF13A	2656.97	2899.71	0.13	2.59e-04
KIF23	4082.27	4408.08	0.11	5.13e-05
KIF5B	13666.85	14239.15	0.06	9.78e-05
KIFC1	4107.9	4524.57	0.14	3.18e-03
KIFC2	1116.89	1233.75	0.14	1.53e-02
KLC4	788.58	700.12	-0.17	2.46e-02
KMT2E	12946.76	13378.64	0.05	5.29e-03
KNDC1	106.63	154.6	0.54	1.48e-03
KRAS	916.61	1012.15	0.14	3.79e-02
KRCC1	648.88	756.12	0.22	2.31e-03
KRT8P12	63.5	96.19	0.6	8.39e-03
KRTAP5-AS1	530.75	443.6	-0.26	3.03e-03
LAMA3	165.93	126.34	-0.39	2.17e-02
LAMA5	4268.04	4025.23	-0.08	5.12e-03
LAPTM4B	5576.74	5070.57	-0.14	1.47e-09
LBH	387.94	314.43	-0.3	3.40e-03
LDHA	25237.32	22410.99	-0.17	6.83e-08
LDLR	2568.26	2285.21	-0.17	1.28e-06
LEMD3	2308.48	2522.64	0.13	7.14e-04
LENG8	6646.21	7050.34	0.08	9.51e-05
LIMCH1	10364.96	11140.53	0.1	2.89e-04
LIN54	2506.51	2673.36	0.09	2.15e-02
LINC00894	78.51	46.43	-0.76	2.19e-03
LINC01560	25.01	10.53	-1.25	1.78e-02
LINC02556	5.22	0	-4.88	2.46e-02
LINC02740	6.2	23.45	1.91	1.76e-03
LMBR1	4556.02	4287.55	-0.09	2.14e-03
LMF1	406.14	335.94	-0.27	7.67e-03
LMNTD2-AS1	43.69	68.44	0.65	2.24e-02
LNPK	1753.54	1925.29	0.13	2.50e-03
LOH12CR2	11.94	2.87	-2.06	3.31e-02
LPCAT2	621.77	775.77	0.32	1.18e-06
LPIN2	1230.91	1345.68	0.13	2.64e-02
LRCH4	666.86	749.46	0.17	3.43e-02
LRFN1	262.36	207.24	-0.34	9.15e-03
LRIG1	92.24	60.78	-0.6	9.66e-03
LRP5	4861.32	4488.54	-0.12	5.75e-06
LRRC1	47.47	77.05	0.7	6.35e-03
LRRC20	317.64	257.96	-0.3	1.17e-02
LRRC29	33.43	17.23	-0.95	2.92e-02
LRRCC1	684.75	853.76	0.32	2.55e-07
LRRK2	316.95	395.28	0.32	1.54e-03
LRRN4CL	0	5.26	4.78	2.84e-02
LSS	3074.62	2790.53	-0.14	1.47e-02
LTBP1	452.39	374.26	-0.27	4.05e-03
LYST	1560.91	1691.68	0.12	2.40e-02
MACIR	414.27	349.38	-0.25	1.84e-02
MAN1A2	4258.67	4574.17	0.1	1.57e-02
MAP1B	44573.76	48768.94	0.13	6.78e-04
MAP2K7	712.17	632.7	-0.17	3.53e-02
MAPK8IP3	4145.11	3853.98	-0.11	2.71e-04
MARCHF3	13.59	31.58	1.22	1.43e-02
MARCHF6	17904.82	16938.48	-0.08	9.52e-05
MARCKSL1	1205.14	1085.42	-0.15	1.08e-02
MARK4	1669.86	1533.35	-0.12	1.56e-02
MARVELD1	113.91	173.69	0.61	4.32e-02
MBD4	1796.77	1991.8	0.15	4.35e-04
MCUR1	1484.34	1641.09	0.14	2.96e-03
MDH1	5288.55	5012.46	-0.08	4.31e-03
MDM1	340.1	409.67	0.27	9.57e-03
MED4	1453.42	1675.39	0.21	2.44e-02
MED6	854.95	957.19	0.16	1.56e-02
MEGF6	502.86	381.93	-0.4	1.55e-06
MEIS1	6726	6182.48	-0.12	2.09e-02
MESD	817.37	920.29	0.17	1.28e-02
METRN	66.47	43.08	-0.63	2.89e-02
METTL13	2521.95	2252.23	-0.16	4.42e-06
METTL14	1330.49	1587.83	0.26	1.43e-02
METTL22	616.72	711.14	0.21	7.77e-03
METTL2A	2759.94	2582.39	-0.1	1.39e-02
MIEF1	528.97	447.02	-0.24	6.27e-03
MIR1301	0	5.74	4.91	2.22e-02
MIR760	9.86	1.91	-2.37	4.54e-02
MIS12	411.42	484.8	0.24	1.34e-02
MKI67	71833.47	77475.4	0.11	4.10e-05
MMP24	2391.69	2237.38	-0.1	2.55e-02
MORC4	412.83	489.13	0.24	9.64e-03
MORF4L1	9740.93	10279.27	0.08	8.16e-06
MOSPD2	462.72	534.6	0.21	2.65e-02
MRPL51	1022.21	1133.31	0.15	1.57e-02
MRPS30	844.35	755.17	-0.16	2.97e-02
MT2A	136.87	185.7	0.44	4.53e-03
MTA3	4883.76	4666	-0.07	2.99e-02
MTFR1L	1146.66	1016	-0.17	2.92e-03
MTHFD1L	2284.52	2637.43	0.21	4.57e-10
MTIF2	1370.85	1486.99	0.12	3.66e-02
MTPN	4746.32	4351.59	-0.13	1.26e-02
MTSS2	1586.03	1783.68	0.17	1.18e-04
MXD3	316.53	385.26	0.28	7.94e-03
MYBL1	942.9	1056.15	0.16	9.64e-03
MYBL2	7934.22	8710.36	0.13	1.24e-03
MYC	633.77	521.19	-0.28	1.85e-04
MYO1B	17016.64	17897.36	0.07	7.00e-09
MYO1E	463.66	621.24	0.42	8.29e-04
MYO5A	6490.43	6823.84	0.07	1.85e-03
MYO5C	280.64	392.46	0.49	2.75e-07
MYO6	4640.83	5174.35	0.16	8.28e-03
N4BP2L2	3018.94	3241.33	0.1	2.91e-03
NAA60	612.32	690.14	0.17	3.90e-02
NABP1	28.11	9.09	-1.63	1.15e-03
NACA2	26.13	7.66	-1.76	1.04e-03
NAGLU	658.06	547.95	-0.26	4.37e-04
NARF	3648.17	3461.99	-0.08	3.36e-02
NAXD	778.18	676.27	-0.2	5.10e-03
NBN	1756.94	1911.43	0.12	9.29e-03
NBPF10	427.93	339.82	-0.33	4.01e-04
NCAPG2	6928.18	7545.39	0.12	2.45e-02
NCAPH	2903.34	3161.47	0.12	1.98e-04
NCAPH2	3070.38	3326.65	0.12	3.55e-04
NCBP3	2763.61	3013.08	0.12	4.14e-02
NCDN	845.26	744.65	-0.18	9.09e-03
NCF1	3.62	12.92	1.83	4.52e-02
NCOA1	4488.86	4859.34	0.11	7.99e-06
NCOA7	3379.68	3718.9	0.14	8.49e-03
NDUFA2	1357.53	1157.28	-0.23	1.66e-02
NDUFAF1	683.78	777.19	0.18	1.39e-02
NDUFS2	14338.47	13486.7	-0.09	4.02e-02
NEBL	4457.21	4970.47	0.16	4.06e-11
NECTIN1	4424.06	3863.22	-0.2	1.00e-02
NEDD4	620.21	745.64	0.26	1.44e-04
NEK11	240.23	294.78	0.29	1.95e-02
NEK4	2133.15	2278.47	0.09	3.51e-02
NEMP1	1364.58	1560.17	0.19	3.61e-02
NETO2	2329.42	2543.7	0.13	7.75e-04
NFATC3	3097.41	3291.68	0.09	1.47e-02
NFATC4	177.47	130.19	-0.45	4.77e-03
NFIB	16864.47	15835.4	-0.09	7.49e-13
NFIX	1249.32	1034.18	-0.27	4.39e-08
NIN	5426.49	5965.91	0.14	4.34e-10
NIP7	1030.35	894.95	-0.2	6.81e-04
NIPSNAP1	6621.71	5806.18	-0.19	2.56e-08
NIPSNAP3B	302.97	245.5	-0.3	1.22e-02
NLE1	786.62	668.1	-0.24	6.33e-04
NLRP3	1.55	12.43	3	1.54e-02
NOL10	4166.78	3974.14	-0.07	4.28e-02
NOP53	6134.32	5385.95	-0.19	1.84e-05
NOTCH1	121.01	198.61	0.72	3.15e-02
NOTCH4	128.54	164.66	0.36	4.65e-02
NOVA1	324.24	272.77	-0.25	4.63e-02
NPM1P27	789.55	952.31	0.27	5.09e-06
NPR2	3085.9	3398.4	0.14	5.13e-06
NQO1	115.72	249.86	1.11	3.47e-03
NRCAM	11482.21	13122.61	0.19	2.43e-09
NRG3	73.87	42.59	-0.79	1.97e-03
NRROS	4.16	17.23	2.05	8.15e-03
NRTN	9.38	22.02	1.23	3.65e-02
NSDHL	1090.33	904.53	-0.27	7.13e-07
NSG1	1399.83	1206.06	-0.22	9.06e-06
NT5C1A	702.08	530.72	-0.4	2.42e-03
NTNG2	2332.43	2525.48	0.11	3.36e-03
NUTM2A	367.62	312.03	-0.24	4.36e-02
OAZ1	3928.82	3598.57	-0.13	4.22e-02
OPN3	856.62	725.04	-0.24	2.12e-04
OSBPL2	1753.46	1630.47	-0.1	4.41e-02
OXR1	156.58	114.39	-0.45	8.38e-03
P2RX5	83.83	54.07	-0.63	9.86e-03
P2RX6	126.45	167.52	0.41	1.69e-02
P3H4	509.71	436.46	-0.22	1.67e-02
P4HTM	62.49	99.08	0.67	2.31e-03
PABPC4	5901.92	5398.09	-0.13	4.78e-02
PAFAH1B2	2877.64	3070.49	0.09	1.02e-02
PAK5	233.94	173.71	-0.43	1.15e-03
PALLD	4362.12	4572.22	0.07	2.96e-02
PANK3	3729.27	3444.28	-0.11	1.43e-04
PAQR8	279.19	224.44	-0.31	1.43e-02
PARD3	4680.89	4926.45	0.07	1.02e-02
PARP2	2181.93	2482.83	0.19	8.72e-03
PARP6	6254.14	6015.1	-0.06	3.93e-02
PBRM1	10658.29	11227.31	0.08	6.70e-06
PBX3	2883.56	2671.02	-0.11	2.22e-03
PCDH7	0	4.79	4.64	3.68e-02
PCDHAC1	231.57	290.96	0.33	7.42e-03
PCDHB6	1958.92	1821.54	-0.1	2.96e-02
PCK2	799.54	928.38	0.22	6.80e-04
PCNX3	4335.46	3958.7	-0.13	8.90e-07
PCTP	218.98	172.76	-0.34	2.02e-02
PDE2A	302.06	250.77	-0.27	3.68e-02
PDE4DIP	994.54	1111.29	0.16	9.15e-03
PDE7B	241.93	291.93	0.27	3.83e-02
PDGFRA	9793.11	8686.17	-0.17	4.99e-02
PDIA3	15823.57	16239.54	0.04	2.23e-02
PDK1	1241.58	1076.74	-0.2	1.10e-04
PEAR1	84.93	119.16	0.49	1.66e-02
PEG10	5383.5	5949.65	0.14	3.13e-11
PER3	1286.48	1403.25	0.13	2.79e-02
PEX11G	20.78	7.17	-1.54	1.14e-02
PEX5	3591.13	3385.41	-0.09	1.22e-02
PEX7	1230.34	1128.03	-0.13	4.40e-02
PFAS	2885.96	2590.56	-0.16	2.36e-02
PGBD5	1000.67	875.82	-0.19	1.89e-03
PHB2	9575.24	8899.32	-0.11	5.04e-04
PHF12	2429.12	2261.72	-0.1	1.39e-02
PHKA1P1	72.91	112.93	0.63	1.74e-03
PIGA	337.97	282.37	-0.26	2.86e-02
PIGS	1754.25	1602.33	-0.13	6.40e-03
PITPNB	5770.29	6101.94	0.08	8.39e-04
PITRM1	1965.44	2237.77	0.19	2.14e-02
PIWIL1	1016.55	1144.31	0.17	3.69e-03
PKIA	419.59	510.12	0.28	1.37e-03
PKN3	561.19	661.89	0.24	1.94e-03
PLA2G4C	19.18	36.37	0.92	2.83e-02
PLAGL1	182.8	140.7	-0.38	2.07e-02
PLD3	3406.1	3154.79	-0.11	6.78e-04
PLD5	1152.81	1555.7	0.43	5.04e-04
PLEKHF1	42.15	65.56	0.64	2.97e-02
PLK2	414	477.1	0.2	4.55e-02
PLPP3	283.19	231.65	-0.29	2.62e-02
PLXNA2	8916.24	10520.87	0.24	2.01e-12
PLXNB1	5256.8	4797.59	-0.13	2.20e-08
PMM1	247.18	315.86	0.35	1.93e-03
PNCK	196.17	136.37	-0.52	2.94e-02
PNMA3	125.31	89	-0.49	1.16e-02
PNPLA2	1777.99	1631.98	-0.12	1.09e-02
POLE2	824.21	941.88	0.19	3.06e-03
POLH	1988.57	2269.88	0.19	2.32e-07
POLR2B	9432.95	9094.21	-0.05	1.09e-02
POLR2C	1855.27	1610.93	-0.2	6.96e-07
POPDC2	315.88	260.83	-0.28	2.40e-02
PPA1	4328.32	3938.6	-0.14	2.83e-07
PPARG	76.98	49.29	-0.64	1.28e-02
PPP1R10	3439.27	3105.5	-0.15	9.69e-07
PPP1R12A	4824.84	5086.39	0.08	6.36e-03
PPP1R12B	2261.85	2431.25	0.1	1.25e-02
PPP1R13B	911.18	1072.05	0.23	3.32e-05
PPP1R15A	390.8	322.1	-0.28	8.08e-03
PPP1R3B	924.49	769.58	-0.27	1.07e-05
PPP1R3F	298.81	229.7	-0.38	1.11e-03
PPP2CA	2851.93	2647.49	-0.11	3.38e-03
PPRC1	2832.57	2659.05	-0.09	2.03e-02
PRAME	7254.21	6753.94	-0.1	3.05e-02
PRELID1	7466.82	6849.66	-0.12	2.13e-02
PRICKLE1	2191.8	1875.03	-0.22	8.85e-10
PRKCH	44.17	67.97	0.62	3.14e-02
PRKCI	3179.99	3014.09	-0.08	4.72e-02
PROCA1	59.24	92.35	0.64	5.63e-03
PRPF3	8951.25	9566.15	0.1	5.40e-08
PRPF8	53803.64	52504.09	-0.04	2.93e-03
PRRC2B	12661.7	12312.83	-0.04	3.37e-02
PRSS12	4419.6	5087.86	0.2	4.32e-05
PSG4	23.49	63.66	1.44	1.12e-06
PSMC1	1384.09	1577.81	0.19	1.27e-02
PTCH1	10254.74	9629.94	-0.09	7.62e-08
PTDSS2	1111.24	997.9	-0.16	1.21e-02
PTGFRN	1096.65	921.24	-0.25	4.44e-06
PTMAP8	0	6.7	5.13	1.41e-02
PTN	670.69	933.61	0.48	1.54e-04
PTP4A2	1944.83	2109.13	0.12	7.67e-03
PTPRA	5722.81	5986.42	0.07	1.32e-02
PTPRB	388.51	513.01	0.4	9.69e-07
PTPRE	269.7	359.41	0.41	4.99e-05
PTPRT	14.62	4.3	-1.76	2.80e-02
PUF60	2379.97	2161.81	-0.14	2.64e-02
PYDC2	42.55	19.62	-1.12	2.06e-03
RAB11FIP2	1569.86	1691.74	0.11	4.22e-02
RAB23	774.91	894.92	0.21	1.57e-03
RAB27B	256.88	177.06	-0.54	7.56e-06
RAB30	337.51	455.61	0.43	1.82e-03
RAB40B	398.76	312.05	-0.35	2.89e-04
RAB7A	6920.56	7231.19	0.06	6.40e-03
RAI1	9371.1	8669.5	-0.11	7.72e-11
RAPGEF2	4717.69	5161.03	0.13	3.10e-03
RBBP6	2936.46	3252.27	0.15	4.91e-02
RBM26	6119.97	6356.96	0.06	4.19e-02
RBM8B	40.65	21.54	-0.91	1.64e-02
RBMX2	800.55	889.69	0.15	3.77e-02
RCAN1	33.2	58.86	0.82	6.69e-03
RCOR1	800.98	958.53	0.26	1.35e-05
RCOR3	3221.58	3413.29	0.08	1.96e-02
RDH16	18.73	6.7	-1.48	2.24e-02
RDX	3369.85	3862.55	0.2	2.62e-13
REC8	3369.52	2905.58	-0.21	6.85e-04
RECQL4	2220.54	2437.82	0.13	4.08e-04
RET	40852.25	44243.66	0.12	6.51e-03
REX1BD	269.22	222.08	-0.28	4.10e-02
RFC1	5187.34	5551.37	0.1	2.41e-02
RFWD3	3303.08	3591.29	0.12	4.96e-02
RGS16	197.02	117.74	-0.74	1.10e-02
RGS3	43.1	65.58	0.6	4.32e-02
RGS9	512.99	625.05	0.28	4.46e-02
RHEB	4472.87	4752.15	0.09	1.73e-03
RHOC	471.88	553.74	0.23	8.74e-03
RIC8B	960.89	1065.25	0.15	2.15e-02
RIIAD1	27.68	56.47	1.03	1.41e-02
RIOK2	438.21	523.6	0.26	3.58e-03
RIT1	518.69	623.12	0.26	2.78e-02
RLN1	10.42	30.15	1.54	1.54e-03
RMND1	1429.67	1299.28	-0.14	1.05e-02
RNASEH2C	1190.1	1303.15	0.13	2.67e-02
RNF2	1740.18	1865.48	0.1	5.00e-02
RNF20	4488.46	4285.65	-0.07	3.63e-02
RNF213	17454.83	19348.35	0.15	1.29e-03
RNF227	49.31	27.28	-0.86	1.04e-02
RNF2P1	15.19	5.26	-1.52	4.63e-02
ROBO2	2236.54	2049.34	-0.13	2.07e-03
ROCK1	3468.31	3812.17	0.14	4.78e-02
RPAP1	2050.77	1907.05	-0.1	2.54e-02
RPL10	73141.1	66335.39	-0.14	1.85e-02
RPL10A	9191.2	8193.05	-0.17	1.54e-04
RPL10AP6	18.76	7.66	-1.29	4.61e-02
RPL13AP5	656.71	533.66	-0.3	4.26e-02
RPL23AP25	5.19	0	-4.88	2.46e-02
RPL34	11016.32	9970.58	-0.14	4.02e-03
RPL35A	16694.69	15351.95	-0.12	9.63e-04
RPL37A	31329.64	28120.85	-0.16	8.87e-04
RPL5	33928.23	32536.44	-0.06	1.49e-11
RPL6	23302.19	21867.5	-0.09	3.28e-02
RPL7A	23940.97	22430.7	-0.09	5.90e-04
RPL9	58784.17	56301.13	-0.06	1.07e-02
RPLP0	44454.7	40625.96	-0.13	4.26e-02
RPLP0P6	356.85	289.06	-0.3	5.25e-03
RPS23P8	74.41	41.17	-0.85	7.73e-04
RPS27	19383.05	17868.31	-0.12	7.05e-10
RPS28P7	37.48	17.23	-1.12	4.81e-03
RPS2P5	2957.14	2610.11	-0.18	1.32e-08
RPSAP18	32.29	70.82	1.13	2.13e-05
RPSAP9	46.85	25.84	-0.86	1.35e-02
RRAD	6.79	28.71	2.09	1.72e-04
RRM2	5381.56	6110.43	0.18	1.13e-18
RRP1	1325.39	1207.91	-0.13	1.95e-02
RSAD1	669.91	562.77	-0.25	4.84e-02
RSRC2	4686.52	4962.42	0.08	2.93e-03
RTL1	6578.53	5797.29	-0.18	2.85e-03
RTN1	8213.58	7868.65	-0.06	4.27e-03
RUFY2	2785.49	3265.14	0.23	3.15e-03
RUNX1T1	1537.24	1383.62	-0.15	2.41e-03
RYR2	962.88	1095.9	0.19	1.48e-03
SAE1	3366.19	3663.48	0.12	4.99e-05
SAMHD1	595.45	672.86	0.18	3.57e-02
SAP30BP	3450.33	3251.93	-0.09	1.45e-02
SATL1	22.88	42.58	0.9	1.69e-02
SBNO1	7000.99	7393.93	0.08	2.52e-04
SCARNA1	7.81	21.54	1.46	1.54e-02
SCD	9803.67	8584.53	-0.19	7.76e-07
SCFD2	787.53	684.81	-0.2	5.03e-03
SCG2	2300.17	2747.83	0.26	8.55e-05
SCN2B	19.74	40.67	1.04	6.69e-03
SDC3	440.53	526.42	0.26	3.57e-03
SDHC	3578.27	3264.85	-0.13	7.05e-03
SEC14L5	3.6	13.88	1.93	2.82e-02
SEC22A	244.57	294.32	0.27	4.10e-02
SEL1L3	99.93	134.98	0.43	2.54e-02
SEMA4D	1688.81	1500.87	-0.17	1.76e-04
SERPINE1	211.49	306.77	0.54	1.63e-04
SERPINF1	479.54	402.47	-0.25	7.67e-03
SESN1	688.94	785.3	0.19	1.02e-02
SETBP1	2263.69	2446.44	0.11	5.66e-03
SETD7	801.4	915.49	0.19	3.50e-03
SETMAR	859.58	736.56	-0.22	7.28e-04
SEZ6	324.45	464.26	0.52	2.34e-03
SF3B3	12311.04	11791.78	-0.06	1.66e-04
SFPQ	24666.04	25189.79	0.03	1.95e-02
SFT2D3	20.88	7.17	-1.54	1.14e-02
SGCE	2643.38	2912.53	0.14	3.30e-05
SGK1	423.93	725.03	0.77	2.04e-31
SHCBP1	673.51	766.15	0.19	1.31e-02
SHLD1	42.19	23.46	-0.85	2.40e-02
SHOX2	507.36	587.24	0.21	1.49e-02
SHTN1	1636.41	1918.68	0.23	7.05e-09
SLAIN1	1432.16	1292.61	-0.15	5.13e-03
SLC22A15	115.59	150.75	0.38	3.95e-02
SLC22A17	2402.93	2640.79	0.14	1.60e-04
SLC24A2	34.93	13.4	-1.38	1.07e-03
SLC25A3	11449.29	10412.01	-0.14	5.88e-20
SLC25A46	1667.86	1790.83	0.1	4.65e-02
SLC25A53	73.95	49.77	-0.57	3.78e-02
SLC26A4	7.83	24.88	1.67	2.93e-03
SLC29A2	1503.05	1343.8	-0.16	1.18e-03
SLC2A1	2549.64	1920.25	-0.41	1.61e-03
SLC35F3	314.9	221.13	-0.51	6.80e-03
SLC37A3	3130.31	2891.95	-0.11	7.31e-04
SLC44A1	1657.48	1885.07	0.19	8.43e-06
SLC45A2	147.97	108.63	-0.44	1.35e-02
SLC4A1APP1	0	9.58	5.64	2.15e-02
SLC4A8	4257.76	4614.29	0.12	2.03e-02
SLC6A12	34.44	15.31	-1.16	5.68e-03
SLC6A15	874.16	764.81	-0.19	4.61e-03
SLC7A3	18.12	36.37	1	2.97e-02
SLC8A3	1476.39	1643.37	0.15	1.15e-03
SLC9A8	549.64	464.67	-0.24	5.48e-03
SLCO1A2	368.31	288.55	-0.35	6.22e-04
SLIT1	3867.41	3052.54	-0.34	1.94e-06
SLITRK6	276.2	220.6	-0.32	1.09e-02
SLTM	6904.47	7328.96	0.09	4.83e-05
SMARCA1	6981.97	7262.34	0.06	2.04e-02
SMC2	4835.54	5246.09	0.12	1.21e-06
SMG1P7	1842.25	1711.36	-0.11	3.29e-02
SMIM27	122.57	75.62	-0.7	1.79e-04
SMS	6832.83	6386.49	-0.1	4.86e-06
SNAP23	480.7	615.87	0.36	5.10e-03
SNAP91	5419.81	5203.87	-0.06	4.79e-02
SND1	16315.38	15704.6	-0.06	1.10e-04
SNHG29	3419.01	2807.83	-0.28	2.65e-02
SNORA80A	29.55	12.44	-1.25	7.36e-03
SNORD104	96.75	63.18	-0.62	5.69e-03
SNORD46	26.93	11.97	-1.18	1.79e-02
SNRNP25	882.2	785.37	-0.17	1.84e-02
SNRPB	1206.63	1097.85	-0.14	2.65e-02
SNRPFP1	0	5.27	4.78	2.84e-02
SNRPGP15	48.91	25.37	-0.95	4.57e-03
SNX13	1968.52	2144.45	0.12	3.88e-03
SNX32	86.93	58.87	-0.56	2.17e-02
SNX4	1680.05	1810.87	0.11	3.19e-02
SORCS3	361.92	178.48	-1.02	2.42e-11
SOX11	2657.57	2175.19	-0.29	1.48e-19
SOX12	1311.28	1091.63	-0.26	5.65e-08
SP1	4369.6	4681.55	0.1	2.41e-04
SPATA2L	64.42	37.81	-0.77	6.40e-03
SPATA6	826.67	1022.18	0.31	6.84e-03
SPC24	670.64	781.99	0.22	1.76e-03
SPIDR	3232.15	3495.02	0.11	3.96e-04
SPON1	12.97	2.87	-2.18	1.94e-02
SPPL2A	1645.87	1920.46	0.22	2.20e-08
SPRED1	3034.51	3232.65	0.09	1.07e-02
SPRYD7	229.68	183.29	-0.33	2.35e-02
SPTBN2	8941.56	7959.53	-0.17	1.64e-03
SQSTM1	3069.42	3480.24	0.18	3.42e-10
SSBP1	1397.56	1227.02	-0.19	1.77e-04
SSC5D	105.75	141.16	0.42	2.77e-02
SSH3	441.26	515.92	0.22	1.62e-02
ST3GAL1	13.96	3.35	-2.07	1.66e-02
ST3GAL6	2055.23	2289.03	0.16	4.99e-05
STAT5A	57.37	100.5	0.81	1.36e-04
STIL	3898.34	4361.53	0.16	8.65e-03
STK11IP	1721.78	1548.71	-0.15	9.68e-04
STK33	278.03	340.77	0.29	1.07e-02
STK38	1434.2	1629.51	0.18	5.63e-05
STK39	3857.93	4164.98	0.11	1.08e-04
STMN1	20563.25	22198.49	0.11	2.91e-10
STOX2	1321.96	1114.64	-0.25	5.32e-07
STRA6	7747.63	8913.13	0.2	2.66e-03
STRBP	2714.99	2919.82	0.11	3.88e-03
STRN	4084.74	4353.14	0.09	1.61e-03
SUFU	1400.82	1284.47	-0.13	2.79e-02
SULF2	1693.15	1507.56	-0.17	2.44e-04
SUMO4	61.88	40.2	-0.62	4.08e-02
SV2C	5324.72	4907.23	-0.12	8.80e-07
SYCP2	1387.59	1704.05	0.3	4.91e-02
SYNCRIP	118.57	80.87	-0.55	5.33e-03
SYT4	6792.16	7226.31	0.09	2.29e-05
SYTL4	355.15	458.99	0.37	3.25e-05
TACC2	1908.32	1690.87	-0.17	2.84e-05
TAF1	10230.74	10639.13	0.06	2.62e-03
TAGLN2	2369.42	2612.04	0.14	9.67e-05
TANK	1394.5	1573.09	0.17	2.41e-04
TAS2R19	221.86	283.31	0.35	4.41e-03
TBC1D15	1937.85	2176.11	0.17	5.52e-03
TBC1D19	834.44	1011.21	0.28	1.10e-06
TBCD	10658.52	10253.52	-0.06	3.00e-03
TCEAL6	32.28	16.75	-0.95	3.43e-02
TCEAL7	545.4	666.14	0.29	8.35e-05
TCP1	7562.66	6996.97	-0.11	4.99e-03
TDGF1P7	6.26	21.06	1.75	5.94e-03
TEAD2	456.28	370.87	-0.3	1.27e-03
TECRP1	29.07	49.77	0.77	2.44e-02
TEFM	127.87	177.06	0.47	3.00e-03
TENT4B	634.67	529.29	-0.26	6.85e-04
TERT	977.68	882.53	-0.15	3.27e-02
TEX15	1747.52	1949.19	0.16	2.05e-04
TFAP2B	19769.68	16704.37	-0.24	4.86e-10
TFAP4	469.97	404.86	-0.22	3.16e-02
TFPI2	215.8	326.9	0.6	4.56e-02
TGDS	341.1	280.43	-0.28	1.45e-02
THOP1	2033.05	1831.96	-0.15	3.19e-04
TIGD2	133.03	170.38	0.36	4.30e-02
TIMMDC1	1622.43	1490.26	-0.12	1.77e-02
TIMP3	570.03	680.1	0.25	6.60e-04
TJP1	6116.42	6363.64	0.06	3.23e-02
TLE1P1	11.43	24.41	1.09	4.68e-02
TLE3	2614.34	3049.51	0.22	9.85e-03
TMCO4	19.76	36.86	0.9	3.06e-02
TMEM119	189.64	146.45	-0.37	1.98e-02
TMEM131L	2147.96	1899.92	-0.18	4.41e-06
TMEM14C	1707.57	1543.39	-0.15	1.92e-03
TMEM164	554.4	453.22	-0.29	4.25e-04
TMEM184C	1958.69	1800.9	-0.12	7.98e-03
TMEM201	584.64	496.26	-0.24	4.76e-03
TMEM205	610.91	536.01	-0.19	3.21e-02
TMEM229A	387.57	454.14	0.23	2.39e-02
TMEM231	35.4	19.63	-0.85	4.57e-02
TMEM30A	2162.03	2387.18	0.14	1.85e-04
TMEM52	31.68	53.13	0.74	2.44e-02
TMEM68	426.86	363.71	-0.23	2.89e-02
TMOD3	1444.96	1622.82	0.17	3.66e-04
TMPO	9674.81	10250.38	0.08	3.90e-03
TNFRSF10B	5744.21	6764.78	0.24	2.35e-02
TNFRSF19	500.89	589.61	0.24	5.08e-03
TNFRSF9	4.69	14.35	1.62	4.91e-02
TNR	8014.53	7185.19	-0.16	8.90e-03
TNS3	1656.82	1316.63	-0.33	3.07e-06
TOM1L1	1488.52	1709.57	0.2	1.99e-02
TOM1L2	881.46	981.62	0.15	2.22e-02
TOMM20	4289.76	4059.24	-0.08	9.75e-03
TOPORS	3514.12	4127.44	0.23	1.78e-04
TOR1AIP1	1424.4	1619.47	0.19	4.99e-05
TP53I3	470.62	536.94	0.19	4.69e-02
TPR	29815.51	31526.13	0.08	1.30e-08
TPST1	2105.21	2458.85	0.22	2.88e-04
TPX2	5597.79	6012.52	0.1	4.53e-02
TRAF7	4588.43	4305.78	-0.09	1.14e-03
TRAK2	2837.57	3050.96	0.1	3.29e-03
TRAPPC2	490.35	418.3	-0.23	1.58e-02
TRIM16L	730.87	520.67	-0.49	4.65e-14
TRIM33	4570.59	4785.3	0.07	2.96e-02
TRIM4	384.99	462.82	0.27	5.35e-03
TRIM45	153.11	193.82	0.34	3.50e-02
TRIM66	474.27	374.72	-0.34	1.18e-04
TRUB1	615.84	698.69	0.18	2.48e-02
TRUB2	1612.5	1483.16	-0.12	2.14e-02
TSPEAR-AS2	79.97	54.56	-0.55	3.35e-02
TSTD1	294.37	372.37	0.34	1.07e-03
TTC12	732.25	859.01	0.23	4.24e-04
TTC9C	688.67	603.98	-0.19	1.86e-02
TTF2	2127.64	2272.69	0.09	3.59e-02
TTYH3	7254.67	6482.5	-0.16	2.47e-03
TUBB8	15.05	42.6	1.5	1.02e-04
TUBE1	442.33	514.49	0.22	2.05e-02
TUBGCP3	2483.13	2662.24	0.1	1.10e-02
TUG1	36.29	15.79	-1.21	2.93e-03
TULP3	996.83	1146.18	0.2	3.26e-04
TUSC1	113.85	83.29	-0.45	3.55e-02
TWNK	2937.11	2540.21	-0.21	1.95e-11
TXNIP	9251.43	8713.83	-0.09	1.23e-02
TXNRD1	4463.66	5449.84	0.29	2.69e-40
TYMS	3380.7	3793.8	0.17	2.02e-09
U2AF1L4	60.89	35.42	-0.78	7.86e-03
U2AF2	2014.97	1740.22	-0.21	3.21e-02
UACA	582.24	703.99	0.27	1.32e-04
UBA1	20119.92	18955.57	-0.09	1.23e-02
UBE2G2	1544.36	1331.87	-0.21	3.08e-06
UBE2O	3018.55	2728.01	-0.15	3.63e-02
UBE4B	5745.28	5519.06	-0.06	4.14e-02
UBL5	4628.81	4254.01	-0.12	2.82e-06
UBL7	3348.14	3081.04	-0.12	1.92e-04
UNC13B	2998.16	3189.23	0.09	1.40e-02
UNC45A	1597.98	1751.6	0.13	5.49e-03
URB1	5364.35	5002.91	-0.1	4.83e-05
URI1	3818.75	4041.61	0.08	9.92e-03
UROD	2223.96	2024.92	-0.14	8.13e-04
UROS	3189.63	3015.41	-0.08	3.14e-02
USH1C	13.02	0.96	-3.76	1.02e-02
USH2A	742.08	944.64	0.35	8.12e-04
USP22	15593.65	15019.47	-0.05	2.45e-04
USP28	1478.17	1620.42	0.13	8.49e-03
USP37	2878.66	3044.69	0.08	4.12e-02
UTP11	1834.45	2011.43	0.13	2.12e-03
UTRN	454.42	570.02	0.33	3.82e-05
VANGL1	876.66	1040.39	0.25	1.44e-05
VARS1	6231.15	5505.82	-0.18	1.40e-02
VPS29	769.47	857.61	0.16	3.67e-02
VPS37D	114.67	76.09	-0.59	3.26e-03
VWA3A	28.03	11.01	-1.35	5.48e-03
WDHD1	3727.05	4103.26	0.14	4.02e-07
WDR6	6733.13	6297.7	-0.1	7.92e-06
WDR61	1524.76	1341.49	-0.18	1.10e-04
WDR62	4816.54	5308.65	0.14	2.62e-02
WDR76	2625.27	2992.84	0.19	1.59e-02
XPC	5391.15	5912.85	0.13	1.50e-09
XPR1	5195.37	5513.28	0.09	7.31e-04
XRN2	12831.33	12491.15	-0.04	4.14e-02
YARS1	5812.95	6715.88	0.21	4.72e-02
YIPF6	844.13	749.47	-0.17	1.82e-02
YPEL3	482.06	387.14	-0.32	3.21e-04
YWHAZP2	12.44	29.19	1.23	1.10e-02
ZC3H13	9134.86	9458.57	0.05	1.67e-02
ZCCHC18	211.55	164.13	-0.37	1.28e-02
ZFAND3	1389.78	1536.67	0.15	4.20e-03
ZFP91	162.74	123.49	-0.4	2.10e-02
ZFP92	33.43	13.88	-1.26	3.38e-03
ZKSCAN4	341.3	413.01	0.28	6.98e-03
ZMAT3	892.8	1032.76	0.21	4.08e-04
ZMAT4	108.53	78.97	-0.46	3.68e-02
ZNF101	288.63	352.22	0.29	1.07e-02
ZNF106	3030.48	3267.19	0.11	1.17e-03
ZNF114	150.56	191.44	0.35	3.16e-02
ZNF155	567.34	669.99	0.24	1.76e-03
ZNF251	406.67	346.01	-0.23	3.11e-02
ZNF256	1034.48	1134.74	0.13	4.02e-02
ZNF264	1720.79	1548.64	-0.15	9.68e-04
ZNF318	3277.22	3449.65	0.07	4.76e-02
ZNF354A	755.94	842.76	0.16	3.85e-02
ZNF385B	18.72	2.87	-2.71	1.06e-03
ZNF397	1539.04	1416.03	-0.12	2.69e-02
ZNF41	1210.4	1339.97	0.15	8.39e-03
ZNF436	564.8	644.14	0.19	2.54e-02
ZNF558	919.14	790.62	-0.22	5.77e-04
ZNF579	205.82	164.64	-0.32	3.95e-02
ZNF608	2585.41	2745.13	0.09	3.66e-02
ZNF613	223.61	275.63	0.3	2.16e-02
ZNF614	694.85	775.78	0.16	4.61e-02
ZNF615	660.04	772.42	0.23	1.32e-03
ZNF665	128.99	165.09	0.36	4.74e-02
ZNF684	131.07	179.93	0.46	3.59e-03
ZNF71	341.1	280.91	-0.28	1.58e-02
ZNF724	1130.22	1234.2	0.13	4.19e-02
ZNF726	1230.09	1408.01	0.19	8.95e-05
ZNF765	1235.42	1380.66	0.16	2.55e-03
ZNF773	435.28	507.27	0.22	2.03e-02
ZNF777	850.47	731.27	-0.22	1.15e-03
ZNF782	837.38	937.48	0.16	1.78e-02
ZNF784	30.18	14.36	-1.07	2.04e-02
ZNRF3	528.22	456.12	-0.21	2.35e-02
ZSWIM8	5871.48	5588.39	-0.07	5.85e-03
ZW10	1197.51	1304.07	0.12	4.23e-02
