# Supplementary material for: Bioactivated Glucoraphanin Improves Cell Survival, Upregulating Phospho-AKT, and Modulates Genes Involved in DNA Repair in an In Vitro Alzheimer’s Disease Model: A Network-Transcriptomic Analysis
Source: Nutrients. 2024 Dec 5;16(23):4202. doi: 10.3390/nu16234202 (PMC11644231; doi:10.3390/nu16234202)
Supplement: Supplementary file 1 [file nutrients-16-04202-s001.zip › Table S3.tsv]

#node1	node2	node1_string_id	node2_string_id	neighborhood_on_chromosome	gene_fusion	phylogenetic_cooccurrence	homology	coexpression	experimentally_determined_interaction	database_annotated	automated_textmining	combined_score
ABAT	HIBADH	9606.ENSP00000379845	9606.ENSP00000265395	0	0	0	0	0.050	0	0.928	0	0.929
ABAT	ALDH1B1	9606.ENSP00000379845	9606.ENSP00000366927	0	0	0	0	0.139	0.099	0.918	0	0.931
ABRAXAS1	BRCA1	9606.ENSP00000369857	9606.ENSP00000418960	0	0	0	0	0.056	0.994	0.900	0	0.999
ACACA	FASN	9606.ENSP00000483300	9606.ENSP00000304592	0	0	0	0	0.572	0.073	0.900	0	0.956
ACACA	ACAT2	9606.ENSP00000483300	9606.ENSP00000356015	0	0	0	0	0.140	0	0.927	0	0.935
ACACA	BRCA1	9606.ENSP00000483300	9606.ENSP00000418960	0	0	0	0	0.056	0.986	0	0	0.986
ACADL	ACADVL	9606.ENSP00000233710	9606.ENSP00000438689	0	0	0	0.719	0.130	0.098	0.900	0	0.914
ACAT2	HMGCS1	9606.ENSP00000356015	9606.ENSP00000322706	0	0	0	0	0.830	0.480	0.939	0	0.994
AFG3L2	TIMMDC1	9606.ENSP00000269143	9606.ENSP00000418803	0	0	0	0	0.062	0.994	0	0	0.994
AGO2	NCBP3	9606.ENSP00000220592	9606.ENSP00000373657	0	0	0	0	0.095	0	0.900	0	0.905
AGO2	CLP1	9606.ENSP00000220592	9606.ENSP00000434995	0	0	0	0	0	0	0.900	0	0.900
AGO2	DDX6	9606.ENSP00000220592	9606.ENSP00000478754	0	0	0	0	0.158	0.797	0.900	0	0.981
AGPAT1	AGPAT3	9606.ENSP00000378877	9606.ENSP00000291572	0	0	0	0	0.059	0	0.900	0	0.901
AGPAT1	PLPP3	9606.ENSP00000378877	9606.ENSP00000360296	0	0	0	0	0	0.047	0.924	0	0.925
AKAP1	SLC8A3	9606.ENSP00000478212	9606.ENSP00000370669	0	0	0	0	0	0	0.900	0	0.900
AKR1A1	GK	9606.ENSP00000361140	9606.ENSP00000401720	0	0	0	0	0.067	0	0.900	0	0.902
AKR1A1	ALDH1B1	9606.ENSP00000361140	9606.ENSP00000366927	0	0	0	0	0.092	0.045	0.910	0	0.915
AKR1C3	CBR1	9606.ENSP00000369927	9606.ENSP00000290349	0	0	0	0	0.142	0.045	0.905	0	0.916
AKT3	HSP90AB1	9606.ENSP00000500582	9606.ENSP00000360609	0	0	0	0	0	0.426	0.900	0	0.940
AKT3	CDKN1A	9606.ENSP00000500582	9606.ENSP00000384849	0	0	0	0	0	0.047	0.900	0	0.900
AKT3	BRCA1	9606.ENSP00000500582	9606.ENSP00000418960	0	0	0	0	0	0	0.900	0	0.900
ALDH1B1	HIBADH	9606.ENSP00000366927	9606.ENSP00000265395	0	0	0	0	0.111	0.239	0.909	0	0.933
ALDH1L2	FTCD	9606.ENSP00000258494	9606.ENSP00000380856	0	0	0	0	0.109	0	0.900	0	0.907
ALDOC	FBP1	9606.ENSP00000378731	9606.ENSP00000408025	0	0	0	0	0.134	0.071	0.938	0	0.946
ALK	KRAS	9606.ENSP00000373700	9606.ENSP00000256078	0	0	0	0	0.074	0.110	0.900	0	0.910
ALK	PTN	9606.ENSP00000373700	9606.ENSP00000341170	0	0	0	0	0.066	0.510	0.900	0	0.950
AMOTL1	PRKCI	9606.ENSP00000387739	9606.ENSP00000295797	0	0	0	0	0.049	0.084	0.900	0	0.905
AMPD2	ATIC	9606.ENSP00000499465	9606.ENSP00000236959	0	0	0	0	0.050	0.052	0.900	0	0.902
ARNTL	PER3	9606.ENSP00000384517	9606.ENSP00000482093	0	0	0	0.575	0.049	0.954	0	0	0.954
ASH1L	MORF4L1	9606.ENSP00000376204	9606.ENSP00000331310	0	0	0	0	0.065	0.959	0	0	0.960
ASXL1	EZH2	9606.ENSP00000364839	9606.ENSP00000320147	0	0	0	0	0.119	0.314	0.900	0	0.934
ASXL1	RNF2	9606.ENSP00000364839	9606.ENSP00000356480	0	0	0	0	0	0.306	0.900	0	0.927
ATAD2	H4C4	9606.ENSP00000287394	9606.ENSP00000479461	0	0	0	0	0.042	0.914	0	0	0.914
ATG101	PPP2CA	9606.ENSP00000338990	9606.ENSP00000418447	0	0	0	0	0.081	0	0.900	0	0.904
ATIC	NT5C1A	9606.ENSP00000236959	9606.ENSP00000235628	0	0	0	0	0	0	0.900	0	0.900
ATIC	FTCD	9606.ENSP00000236959	9606.ENSP00000380856	0	0	0	0	0.049	0	0.900	0	0.900
ATIC	MTHFD1L	9606.ENSP00000236959	9606.ENSP00000478253	0	0	0	0	0.735	0.085	0.900	0	0.973
ATP11C	TMEM30A	9606.ENSP00000332756	9606.ENSP00000230461	0	0	0	0	0.067	0.984	0.540	0	0.992
ATP5F1A	SLC25A3	9606.ENSP00000381736	9606.ENSP00000228318	0	0	0	0	0.963	0.161	0	0	0.967
ATP5F1A	NDUFS2	9606.ENSP00000381736	9606.ENSP00000356972	0	0	0	0	0.921	0.109	0	0	0.927
ATP5F1A	RPL5	9606.ENSP00000381736	9606.ENSP00000359345	0	0	0	0	0.928	0	0	0	0.928
ATP5F1A	CDCA8	9606.ENSP00000381736	9606.ENSP00000362146	0	0	0	0	0.831	0.841	0.467	0	0.984
B2M	PDIA3	9606.ENSP00000497910	9606.ENSP00000300289	0	0	0	0	0.044	0.800	0.900	0	0.979
B2M	HLA-C	9606.ENSP00000497910	9606.ENSP00000365402	0	0	0	0	0.439	0.990	0.900	0	0.999
B2M	HLA-G	9606.ENSP00000497910	9606.ENSP00000366024	0	0	0	0	0.267	0.991	0.900	0	0.999
B4GALT4	ST3GAL6	9606.ENSP00000420161	9606.ENSP00000480884	0	0	0	0	0	0	0.900	0	0.900
BCKDHB	LDHA	9606.ENSP00000318351	9606.ENSP00000445175	0	0	0	0	0.076	0.095	0.908	0	0.916
BIRC3	HTRA2	9606.ENSP00000263464	9606.ENSP00000258080	0	0	0	0	0	0.563	0.900	0	0.954
BIRC3	FADD	9606.ENSP00000263464	9606.ENSP00000301838	0	0	0	0	0	0.092	0.900	0	0.905
BRCA1	CDK4	9606.ENSP00000418960	9606.ENSP00000257904	0	0	0	0	0.127	0.625	0.800	0	0.928
BRCA1	MARK4	9606.ENSP00000418960	9606.ENSP00000262891	0	0	0	0	0	0	0.900	0	0.900
BRCA1	NBN	9606.ENSP00000418960	9606.ENSP00000265433	0	0	0	0	0.068	0.868	0.540	0	0.938
BRCA1	FANCD2	9606.ENSP00000418960	9606.ENSP00000287647	0	0	0	0	0.472	0.779	0.540	0	0.941
BRCA1	RNF2	9606.ENSP00000418960	9606.ENSP00000356480	0	0	0	0.578	0.055	0	0.900	0	0.901
BRCA1	BRCA2	9606.ENSP00000418960	9606.ENSP00000369497	0	0	0	0	0.383	0.896	0.900	0	0.993
BRCA2	FANCD2	9606.ENSP00000369497	9606.ENSP00000287647	0	0	0	0	0.217	0.842	0.900	0	0.986
BRD7	DPF3	9606.ENSP00000378181	9606.ENSP00000479526	0	0	0	0	0	0.832	0.800	0	0.964
BRD7	PBRM1	9606.ENSP00000378181	9606.ENSP00000386593	0	0	0	0.555	0.168	0.968	0.800	0	0.994
BYSL	NIP7	9606.ENSP00000230340	9606.ENSP00000254940	0	0	0	0	0.905	0	0	0	0.905
BYSL	FAU	9606.ENSP00000230340	9606.ENSP00000431822	0	0	0	0	0.058	0.973	0	0	0.973
BYSL	RPS27	9606.ENSP00000230340	9606.ENSP00000499044	0	0	0	0	0.101	0.958	0.500	0	0.979
BYSL	UTP11	9606.ENSP00000230340	9606.ENSP00000362105	0	0	0	0	0.667	0.987	0	0	0.995
BYSL	RIOK2	9606.ENSP00000230340	9606.ENSP00000283109	0	0	0	0	0.349	0.991	0.540	0	0.997
BYSL	NOL10	9606.ENSP00000230340	9606.ENSP00000371101	0	0	0	0	0.909	0.987	0	0	0.998
C7orf26	INTS3	9606.ENSP00000340220	9606.ENSP00000318641	0	0	0	0	0.063	0.994	0.720	0	0.998
CACNA1B	CALM2	9606.ENSP00000360423	9606.ENSP00000499797	0	0	0	0	0	0.925	0	0	0.925
CALM2	IQCG	9606.ENSP00000499797	9606.ENSP00000265239	0	0	0	0	0	0.901	0	0	0.901
CALM2	KCNQ2	9606.ENSP00000499797	9606.ENSP00000352035	0	0	0	0	0.067	0.940	0	0	0.942
CALM2	RYR2	9606.ENSP00000499797	9606.ENSP00000355533	0	0	0	0	0	0.938	0	0	0.938
CALM2	GRIN1	9606.ENSP00000499797	9606.ENSP00000360608	0	0	0	0	0	0.902	0	0	0.902
CALM2	GRK5	9606.ENSP00000499797	9606.ENSP00000376609	0	0	0	0	0	0.905	0	0	0.905
CBR1	CYP2D6	9606.ENSP00000290349	9606.ENSP00000496150	0	0	0	0	0.091	0	0.911	0	0.916
CBX5	H3-3A	9606.ENSP00000209875	9606.ENSP00000355780	0	0	0	0	0.057	0.926	0	0	0.927
CCT2	HSP90AB1	9606.ENSP00000299300	9606.ENSP00000360609	0	0	0	0	0.669	0.355	0.720	0	0.935
CCT2	PPP2CA	9606.ENSP00000299300	9606.ENSP00000418447	0	0	0	0	0.254	0.994	0	0	0.995
CCT2	TCP1	9606.ENSP00000299300	9606.ENSP00000317334	0	0	0	0.823	0.991	0.997	0.967	0	0.999
CDC45	POLE2	9606.ENSP00000405726	9606.ENSP00000216367	0	0	0	0	0.604	0.986	0.500	0	0.997
CDC45	GINS2	9606.ENSP00000405726	9606.ENSP00000253462	0	0	0	0	0.795	0.996	0.540	0	0.999
CDC45	CLSPN	9606.ENSP00000405726	9606.ENSP00000312995	0	0	0	0	0.375	0.895	0.500	0	0.964
CDC45	WDHD1	9606.ENSP00000405726	9606.ENSP00000353793	0	0	0	0	0.611	0.995	0	0	0.998
CDC45	DTL	9606.ENSP00000405726	9606.ENSP00000355958	0	0	0	0	0.915	0	0	0	0.915
CDK4	CDKN1A	9606.ENSP00000257904	9606.ENSP00000384849	0	0	0	0	0.103	0.999	0.900	0	0.999
CDK4	CDK6	9606.ENSP00000257904	9606.ENSP00000265734	0	0	0	0.970	0.072	0.720	0.900	0	0.971
CDK4	HSP90AB1	9606.ENSP00000257904	9606.ENSP00000360609	0	0	0	0	0.165	0.962	0	0	0.967
CDK6	CDKN1A	9606.ENSP00000265734	9606.ENSP00000384849	0	0	0	0	0.087	0.994	0.900	0	0.999
CDKN1A	TFAP4	9606.ENSP00000384849	9606.ENSP00000204517	0	0	0	0	0	0	0.900	0	0.900
CENPH	CENPI	9606.ENSP00000283006	9606.ENSP00000362018	0	0	0	0	0.250	0.971	0.800	0	0.995
CFLAR	FADD	9606.ENSP00000312455	9606.ENSP00000301838	0	0	0	0	0.047	0.882	0.900	0	0.987
CNOT3	DDX6	9606.ENSP00000351159	9606.ENSP00000478754	0	0	0	0	0.090	0.894	0	0	0.900
CNOT3	CNOT4	9606.ENSP00000351159	9606.ENSP00000445508	0	0	0	0	0.126	0.881	0.800	0	0.977
CNOT4	DDX6	9606.ENSP00000445508	9606.ENSP00000478754	0	0	0	0	0.060	0.966	0	0	0.967
CNTN2	NRCAM	9606.ENSP00000330633	9606.ENSP00000368314	0	0	0	0.707	0.128	0.500	0.900	0	0.952
COG4	COG8	9606.ENSP00000315775	9606.ENSP00000497669	0	0	0	0	0.072	0.925	0.900	0	0.992
CTH	TXNRD1	9606.ENSP00000359976	9606.ENSP00000434516	0	0	0	0	0.065	0	0.900	0	0.902
CTNNB1	IQGAP1	9606.ENSP00000495360	9606.ENSP00000268182	0	0	0	0	0.131	0.662	0.900	0	0.968
CTNNB1	TERT	9606.ENSP00000495360	9606.ENSP00000309572	0	0	0	0	0	0.301	0.900	0	0.927
CTNNB1	PTPRB	9606.ENSP00000495360	9606.ENSP00000334928	0	0	0	0	0	0.168	0.900	0	0.913
CTNNB1	ROCK1	9606.ENSP00000495360	9606.ENSP00000382697	0	0	0	0	0.044	0.098	0.900	0	0.906
CTNNB1	TLE3	9606.ENSP00000495360	9606.ENSP00000452871	0	0	0	0	0.045	0.313	0.900	0	0.928
DBH	DDC	9606.ENSP00000376776	9606.ENSP00000403644	0	0	0	0	0.083	0	0.914	0	0.918
DDX46	SF3B3	9606.ENSP00000416534	9606.ENSP00000305790	0	0	0	0	0.079	0.991	0.540	0	0.995
DDX46	SNRPB	9606.ENSP00000416534	9606.ENSP00000412566	0	0	0	0	0.097	0.889	0.540	0	0.950
DHX38	RBM8A	9606.ENSP00000268482	9606.ENSP00000463058	0	0	0	0	0.054	0.856	0.500	0	0.925
DHX38	PRPF8	9606.ENSP00000268482	9606.ENSP00000460348	0	0	0	0	0.156	0.994	0	0	0.995
DIAPH1	DIAPH2	9606.ENSP00000373706	9606.ENSP00000321348	0	0	0	0.945	0.049	0	0.900	0	0.900
DIAPH1	DIAPH3	9606.ENSP00000373706	9606.ENSP00000383178	0	0	0	0.917	0.056	0.526	0.800	0	0.902
DKK2	LRP5	9606.ENSP00000285311	9606.ENSP00000294304	0	0	0	0	0	0.183	0.900	0	0.914
DLL1	NOTCH4	9606.ENSP00000355718	9606.ENSP00000364163	0	0	0	0.644	0.115	0.087	0.900	0	0.912
DLL1	NOTCH1	9606.ENSP00000355718	9606.ENSP00000498587	0	0	0	0.676	0.099	0.615	0.900	0	0.962
DMD	SGCE	9606.ENSP00000354923	9606.ENSP00000496268	0	0	0	0	0.049	0.113	0.900	0	0.908
DPF3	PPARG	9606.ENSP00000479526	9606.ENSP00000287820	0	0	0	0	0	0.045	0.900	0	0.900
DPF3	PBRM1	9606.ENSP00000479526	9606.ENSP00000386593	0	0	0	0	0	0.839	0.800	0	0.966
DPM2	PIGA	9606.ENSP00000322181	9606.ENSP00000369820	0	0	0	0	0	0.510	0.900	0	0.948
DSN1	MIS12	9606.ENSP00000389810	9606.ENSP00000370557	0	0	0	0	0.082	0.991	0.900	0	0.999
DSN1	SPC24	9606.ENSP00000389810	9606.ENSP00000465075	0	0	0	0	0.152	0.865	0.540	0	0.942
DTL	WDHD1	9606.ENSP00000355958	9606.ENSP00000353793	0	0	0	0	0.915	0	0	0	0.915
E2F7	E2F8	9606.ENSP00000323246	9606.ENSP00000250024	0	0	0	0.767	0.256	0.510	0.900	0	0.960
EARS2	FAU	9606.ENSP00000456218	9606.ENSP00000431822	0	0	0	0	0.636	0.967	0	0	0.987
EIF2AK2	FADD	9606.ENSP00000233057	9606.ENSP00000301838	0	0	0	0	0.099	0	0.900	0	0.906
EIF3E	RPS27	9606.ENSP00000220849	9606.ENSP00000499044	0	0	0	0	0.386	0.925	0	0	0.952
EIF3E	FAU	9606.ENSP00000220849	9606.ENSP00000431822	0	0	0	0	0.282	0.993	0	0	0.994
EIF3E	EIF3F	9606.ENSP00000220849	9606.ENSP00000431800	0	0	0	0	0.601	0.997	0.900	0	0.999
EIF3E	EIF3M	9606.ENSP00000220849	9606.ENSP00000436049	0	0	0	0	0.954	0.997	0.900	0	0.999
EIF3E	EIF3L	9606.ENSP00000220849	9606.ENSP00000499067	0	0	0	0	0.756	0.998	0.900	0	0.999
EIF3F	RPS27	9606.ENSP00000431800	9606.ENSP00000499044	0	0	0	0	0.437	0.851	0	0	0.912
EIF3F	FAU	9606.ENSP00000431800	9606.ENSP00000431822	0	0	0	0	0.330	0.944	0	0	0.961
EIF3F	EIF3M	9606.ENSP00000431800	9606.ENSP00000436049	0	0	0	0	0.685	0.997	0.900	0	0.999
EIF3F	EIF3L	9606.ENSP00000431800	9606.ENSP00000499067	0	0	0	0	0.798	0.994	0.900	0	0.999
EIF3L	FAU	9606.ENSP00000499067	9606.ENSP00000431822	0	0	0	0	0.323	0.993	0	0	0.995
EIF3L	EIF3M	9606.ENSP00000499067	9606.ENSP00000436049	0	0	0	0	0.794	0.991	0.900	0	0.999
EIF3L	RPS27	9606.ENSP00000499067	9606.ENSP00000499044	0	0	0	0	0.171	0.896	0	0	0.910
EIF3M	FAU	9606.ENSP00000436049	9606.ENSP00000431822	0	0	0	0	0.193	0.906	0	0	0.921
EIF5A	RPL35A	9606.ENSP00000336702	9606.ENSP00000495672	0	0	0	0	0.390	0.912	0	0	0.944
EIF5A	RPLP0	9606.ENSP00000336702	9606.ENSP00000449328	0	0	0	0	0.541	0.877	0	0	0.941
EIF5A	RPL10	9606.ENSP00000336702	9606.ENSP00000413436	0	0	0	0	0.468	0.903	0	0	0.946
EIF5A	RPS27	9606.ENSP00000336702	9606.ENSP00000499044	0	0	0	0	0.569	0.898	0	0	0.954
EIF5A	RPL37A	9606.ENSP00000336702	9606.ENSP00000418082	0	0	0	0	0.419	0.946	0	0	0.967
EIF5A	RPL10A	9606.ENSP00000336702	9606.ENSP00000363018	0	0	0	0	0.604	0.923	0	0	0.968
EIF5A	RPL34	9606.ENSP00000336702	9606.ENSP00000378163	0	0	0	0	0.539	0.946	0	0	0.974
EIF5A	RPL7A	9606.ENSP00000336702	9606.ENSP00000361076	0	0	0	0	0.537	0.947	0	0	0.974
EIF5A	RPL6	9606.ENSP00000336702	9606.ENSP00000403172	0	0	0	0	0.624	0.947	0	0	0.979
EIF5A	RPL9	9606.ENSP00000336702	9606.ENSP00000494697	0	0	0	0	0.742	0.948	0	0	0.986
EIF5A	RPL5	9606.ENSP00000336702	9606.ENSP00000359345	0	0	0	0	0.769	0.966	0	0	0.992
EIF5A	FAU	9606.ENSP00000336702	9606.ENSP00000431822	0	0	0	0	0.580	0.993	0	0	0.996
ERCC3	POLR2C	9606.ENSP00000285398	9606.ENSP00000219252	0	0	0	0	0.102	0.953	0.500	0	0.977
ERCC3	XPC	9606.ENSP00000285398	9606.ENSP00000285021	0	0	0	0	0.218	0.747	0.540	0	0.901
ERCC3	MED6	9606.ENSP00000285398	9606.ENSP00000481920	0	0	0	0	0.063	0.925	0	0	0.927
ERCC3	POLR2B	9606.ENSP00000285398	9606.ENSP00000370625	0	0	0	0	0.193	0.925	0.500	0	0.967
ERCC3	TAF1	9606.ENSP00000285398	9606.ENSP00000406549	0	0	0	0	0.049	0.800	0.900	0	0.979
ERCC3	ERCC5	9606.ENSP00000285398	9606.ENSP00000498881	0	0	0	0	0.092	0.994	0.540	0	0.997
ERCC5	RCOR1	9606.ENSP00000498881	9606.ENSP00000262241	0	0	0	0	0.055	0	0.900	0	0.901
ERCC5	XPC	9606.ENSP00000498881	9606.ENSP00000285021	0	0	0	0	0.459	0	0.900	0	0.943
ERCC5	KDM1A	9606.ENSP00000498881	9606.ENSP00000383042	0	0	0	0	0.049	0	0.900	0	0.900
EZH2	RNF2	9606.ENSP00000320147	9606.ENSP00000356480	0	0	0	0	0.050	0.328	0.900	0	0.930
FADD	TNFRSF10B	9606.ENSP00000301838	9606.ENSP00000276431	0	0	0	0	0.066	0.880	0.900	0	0.987
FANCA	FANCE	9606.ENSP00000373952	9606.ENSP00000229769	0	0	0	0	0.163	0.998	0.900	0	0.999
FANCA	FANCD2	9606.ENSP00000373952	9606.ENSP00000287647	0	0	0	0	0.218	0.912	0.900	0	0.992
FANCD2	FANCE	9606.ENSP00000287647	9606.ENSP00000229769	0	0	0	0	0.064	0.971	0.900	0	0.997
FANCE	RPL10	9606.ENSP00000229769	9606.ENSP00000413436	0	0	0	0	0.682	0.747	0	0	0.916
FANCE	RPL37A	9606.ENSP00000229769	9606.ENSP00000418082	0	0	0	0	0.712	0.839	0	0	0.951
FANCE	RPL34	9606.ENSP00000229769	9606.ENSP00000378163	0	0	0	0	0.751	0.841	0	0	0.958
FANCE	RPL35A	9606.ENSP00000229769	9606.ENSP00000495672	0	0	0	0	0.764	0.841	0	0	0.960
FANCE	RPL7A	9606.ENSP00000229769	9606.ENSP00000361076	0	0	0	0	0.829	0.839	0	0	0.971
FANCE	RPL6	9606.ENSP00000229769	9606.ENSP00000403172	0	0	0	0	0.827	0.840	0	0	0.971
FANCE	RPL9	9606.ENSP00000229769	9606.ENSP00000494697	0	0	0	0	0.828	0.841	0	0	0.971
FANCE	RPLP0	9606.ENSP00000229769	9606.ENSP00000449328	0	0	0	0	0.831	0.834	0	0	0.970
FANCE	RPL5	9606.ENSP00000229769	9606.ENSP00000359345	0	0	0	0	0.830	0.840	0	0	0.971
FANCE	FAU	9606.ENSP00000229769	9606.ENSP00000431822	0	0	0	0	0.680	0.967	0	0	0.988
FAU	RSAD1	9606.ENSP00000431822	9606.ENSP00000258955	0	0	0	0	0.898	0.967	0	0	0.996
FAU	MTIF2	9606.ENSP00000431822	9606.ENSP00000263629	0	0	0	0	0.060	0.967	0	0	0.967
FAU	RIOK2	9606.ENSP00000431822	9606.ENSP00000283109	0	0	0	0	0.055	0.992	0	0	0.992
FAU	GCN1	9606.ENSP00000431822	9606.ENSP00000300648	0	0	0	0	0.047	0.909	0	0	0.909
FAU	KCNQ2	9606.ENSP00000431822	9606.ENSP00000352035	0	0	0	0	0.531	0.814	0	0	0.909
FAU	NSDHL	9606.ENSP00000431822	9606.ENSP00000359297	0	0	0	0	0.071	0.945	0	0	0.946
FAU	RPL5	9606.ENSP00000431822	9606.ENSP00000359345	0	0	0	0	0.975	0.995	0	0	0.999
FAU	RPL7A	9606.ENSP00000431822	9606.ENSP00000361076	0	0	0	0	0.868	0.993	0	0	0.999
FAU	RPL10A	9606.ENSP00000431822	9606.ENSP00000363018	0	0	0	0	0.829	0.993	0	0	0.998
FAU	RPL34	9606.ENSP00000431822	9606.ENSP00000378163	0	0	0	0	0.986	0.993	0	0	0.999
FAU	RPL6	9606.ENSP00000431822	9606.ENSP00000403172	0	0	0	0	0.950	0.993	0	0	0.999
FAU	RPL10	9606.ENSP00000431822	9606.ENSP00000413436	0	0	0	0	0.926	0.993	0	0	0.999
FAU	RPL37A	9606.ENSP00000431822	9606.ENSP00000418082	0	0	0	0	0.972	0.993	0	0	0.999
FAU	RPL9	9606.ENSP00000431822	9606.ENSP00000494697	0	0	0	0	0.978	0.993	0	0	0.999
FAU	RPLP0	9606.ENSP00000431822	9606.ENSP00000449328	0	0	0	0	0.924	0.993	0	0	0.999
FAU	RPL35A	9606.ENSP00000431822	9606.ENSP00000495672	0	0	0	0	0.991	0.993	0	0	0.999
FAU	RPS27	9606.ENSP00000431822	9606.ENSP00000499044	0	0	0	0	0.991	0.993	0.900	0	0.999
FBP1	HK2	9606.ENSP00000408025	9606.ENSP00000290573	0	0	0	0	0.109	0	0.900	0	0.907
FOXM1	MYBL2	9606.ENSP00000342307	9606.ENSP00000217026	0	0	0	0	0.523	0.187	0.800	0	0.915
FTCD	MTHFD1L	9606.ENSP00000380856	9606.ENSP00000478253	0	0	0	0	0.055	0	0.978	0	0.978
FZD3	ZNRF3	9606.ENSP00000240093	9606.ENSP00000443824	0	0	0	0	0.083	0	0.900	0	0.904
FZD7	ZNRF3	9606.ENSP00000286201	9606.ENSP00000443824	0	0	0	0	0.082	0.292	0.900	0	0.929
GABRD	TRAK2	9606.ENSP00000367848	9606.ENSP00000328875	0	0	0	0	0	0.045	0.900	0	0.900
GABRQ	TRAK2	9606.ENSP00000469332	9606.ENSP00000328875	0	0	0	0	0	0.045	0.900	0	0.900
GAR1	TERT	9606.ENSP00000226796	9606.ENSP00000309572	0	0	0	0	0.058	0	0.900	0	0.901
GBA	PLPP3	9606.ENSP00000314508	9606.ENSP00000360296	0	0	0	0	0	0	0.900	0	0.900
GCN1	RPL5	9606.ENSP00000300648	9606.ENSP00000359345	0	0	0	0	0.178	0.889	0	0	0.904
GDF15	RET	9606.ENSP00000252809	9606.ENSP00000347942	0	0	0	0	0	0.902	0	0	0.902
GFPT2	HK2	9606.ENSP00000253778	9606.ENSP00000290573	0	0	0	0	0.069	0	0.900	0	0.902
GFRA3	RET	9606.ENSP00000274721	9606.ENSP00000347942	0	0	0	0	0.072	0.909	0.800	0	0.981
GINS2	POLE2	9606.ENSP00000253462	9606.ENSP00000216367	0	0	0	0	0.366	0.986	0	0	0.990
GINS2	WDHD1	9606.ENSP00000253462	9606.ENSP00000353793	0	0	0	0	0.341	0.994	0	0	0.996
GLI2	SUFU	9606.ENSP00000390436	9606.ENSP00000358918	0	0	0	0	0	0.815	0.900	0	0.980
GRIN1	P2RX5	9606.ENSP00000360608	9606.ENSP00000225328	0	0	0	0	0.084	0	0.900	0	0.904
GRIN1	P2RX6	9606.ENSP00000360608	9606.ENSP00000416193	0	0	0	0	0.117	0	0.900	0	0.907
GUCY1A1	GUCY1B1	9606.ENSP00000296518	9606.ENSP00000426786	0	0	0	0.774	0.813	0.992	0.900	0	0.999
H3-3A	KAT6A	9606.ENSP00000355780	9606.ENSP00000265713	0	0	0	0	0	0.917	0	0	0.917
H3-3A	KMT2E	9606.ENSP00000355780	9606.ENSP00000312379	0	0	0	0	0.042	0.907	0	0	0.907
H3-3A	TRIM33	9606.ENSP00000355780	9606.ENSP00000351250	0	0	0	0	0	0.907	0	0	0.907
H3-3A	TRIM66	9606.ENSP00000355780	9606.ENSP00000495413	0	0	0	0	0	0.908	0	0	0.908
H3-3A	PBRM1	9606.ENSP00000355780	9606.ENSP00000386593	0	0	0	0	0	0.926	0	0	0.926
H3-3A	H4C4	9606.ENSP00000355780	9606.ENSP00000479461	0	0	0	0	0.146	0.915	0	0	0.924
HK2	PMM1	9606.ENSP00000290573	9606.ENSP00000216259	0	0	0	0	0	0	0.918	0	0.918
HLA-C	PDIA3	9606.ENSP00000365402	9606.ENSP00000300289	0	0	0	0	0.062	0	0.900	0	0.902
HLA-C	HLA-G	9606.ENSP00000365402	9606.ENSP00000366024	0	0	0	0.978	0.450	0.629	0.650	0	0.922
HLA-G	PDIA3	9606.ENSP00000366024	9606.ENSP00000300289	0	0	0	0	0.044	0	0.900	0	0.900
HMGCR	HMGCS1	9606.ENSP00000287936	9606.ENSP00000322706	0	0	0	0	0.960	0	0.978	0	0.999
HNRNPR	SYNCRIP	9606.ENSP00000363745	9606.ENSP00000358635	0	0	0	0.981	0.768	0.703	0	0	0.928
HSP90AB1	NLRP3	9606.ENSP00000360609	9606.ENSP00000337383	0	0	0	0	0	0.063	0.900	0	0.902
HSPA5	PDIA3	9606.ENSP00000324173	9606.ENSP00000300289	0	0	0	0	0.776	0.538	0.500	0	0.943
IHH	PTCH1	9606.ENSP00000295731	9606.ENSP00000332353	0	0	0	0	0.062	0.495	0.900	0	0.948
ING5	KAT6A	9606.ENSP00000490767	9606.ENSP00000265713	0	0	0	0	0.049	0.824	0.900	0	0.981
INPP5D	INPPL1	9606.ENSP00000405338	9606.ENSP00000298229	0	0	0	0.884	0.049	0.164	0.900	0	0.913
INTS3	POLR2C	9606.ENSP00000318641	9606.ENSP00000219252	0	0	0	0	0.056	0.994	0	0	0.994
INTS3	POLR2B	9606.ENSP00000318641	9606.ENSP00000370625	0	0	0	0	0.092	0.994	0	0	0.994
INTS3	NABP1	9606.ENSP00000318641	9606.ENSP00000403683	0	0	0	0	0	0.994	0.900	0	0.999
IQGAP1	IQGAP2	9606.ENSP00000268182	9606.ENSP00000274364	0	0	0	0.964	0.049	0	0.900	0	0.900
IQGAP1	IQGAP3	9606.ENSP00000268182	9606.ENSP00000354451	0	0	0	0.962	0.049	0	0.900	0	0.900
IQGAP2	IQGAP3	9606.ENSP00000274364	9606.ENSP00000354451	0	0	0	0.946	0	0	0.900	0	0.900
ITGB3	ITGB5	9606.ENSP00000452786	9606.ENSP00000296181	0	0	0	0.953	0.180	0	0.900	0	0.914
ITGB3	TNR	9606.ENSP00000452786	9606.ENSP00000356646	0	0	0	0.554	0.052	0	0.900	0	0.901
JAG1	NOTCH4	9606.ENSP00000254958	9606.ENSP00000364163	0	0	0	0.678	0.047	0.087	0.900	0	0.905
JAG1	NOTCH1	9606.ENSP00000254958	9606.ENSP00000498587	0	0	0	0.710	0.097	0.870	0.900	0	0.987
KAT8	MORF4L1	9606.ENSP00000406037	9606.ENSP00000331310	0	0	0	0	0.056	0.491	0.900	0	0.947
KAT8	RNF2	9606.ENSP00000406037	9606.ENSP00000356480	0	0	0	0	0.054	0.292	0.900	0	0.927
KAT8	TAF1	9606.ENSP00000406037	9606.ENSP00000406549	0	0	0	0	0.055	0.071	0.900	0	0.904
KDM1A	RCOR1	9606.ENSP00000383042	9606.ENSP00000262241	0	0	0	0	0.111	0.998	0.900	0	0.999
KDM1A	XPC	9606.ENSP00000383042	9606.ENSP00000285021	0	0	0	0	0.054	0	0.900	0	0.901
KDM1A	RCOR3	9606.ENSP00000383042	9606.ENSP00000413929	0	0	0	0	0.056	0.985	0	0	0.985
KIF11	KIF23	9606.ENSP00000260731	9606.ENSP00000260363	0	0	0	0.583	0.963	0.313	0.540	0	0.987
KIF11	KIFC2	9606.ENSP00000260731	9606.ENSP00000301332	0	0	0	0.632	0.525	0.589	0.540	0	0.902
KIF11	KIFC1	9606.ENSP00000260731	9606.ENSP00000393963	0	0	0	0.641	0.718	0.589	0.540	0	0.942
KIF11	SMC2	9606.ENSP00000260731	9606.ENSP00000286398	0	0	0	0	0.960	0.062	0	0	0.961
KIF23	SHCBP1	9606.ENSP00000260363	9606.ENSP00000306473	0	0	0	0	0.698	0.829	0	0	0.946
KIF5B	KLC4	9606.ENSP00000307078	9606.ENSP00000259708	0	0	0	0	0.071	0.896	0.900	0	0.989
KRAS	RAPGEF2	9606.ENSP00000256078	9606.ENSP00000264431	0	0	0	0	0.096	0.128	0.900	0	0.914
KRAS	PDGFRA	9606.ENSP00000256078	9606.ENSP00000257290	0	0	0	0	0.055	0.092	0.900	0	0.906
LIN54	MYBL2	9606.ENSP00000341947	9606.ENSP00000217026	0	0	0	0	0.045	0.796	0.900	0	0.978
LPCAT2	PLD3	9606.ENSP00000262134	9606.ENSP00000387050	0	0	0	0	0	0	0.900	0	0.900
LPCAT2	PAFAH1B2	9606.ENSP00000262134	9606.ENSP00000435289	0	0	0	0	0.042	0	0.900	0	0.900
LPIN2	PLPP3	9606.ENSP00000261596	9606.ENSP00000360296	0	0	0	0	0.042	0.087	0.900	0	0.904
LRP5	SERPINF1	9606.ENSP00000294304	9606.ENSP00000254722	0	0	0	0	0.042	0	0.900	0	0.900
MAP2K7	MAPK8IP3	9606.ENSP00000381070	9606.ENSP00000481780	0	0	0	0	0.059	0.650	0.900	0	0.964
MED4	ZC3H13	9606.ENSP00000258648	9606.ENSP00000242848	0	0	0	0	0.316	0.994	0	0	0.995
MED4	MED6	9606.ENSP00000258648	9606.ENSP00000481920	0	0	0	0	0.194	0.978	0.900	0	0.998
MED6	POLR2C	9606.ENSP00000481920	9606.ENSP00000219252	0	0	0	0	0.214	0.992	0	0	0.993
MED6	ZC3H13	9606.ENSP00000481920	9606.ENSP00000242848	0	0	0	0	0.049	0.994	0	0	0.994
MED6	POLR2B	9606.ENSP00000481920	9606.ENSP00000370625	0	0	0	0	0.067	0.991	0	0	0.991
METTL14	ZC3H13	9606.ENSP00000373474	9606.ENSP00000242848	0	0	0	0	0.179	0.331	0.900	0	0.940
MIS12	SPC24	9606.ENSP00000370557	9606.ENSP00000465075	0	0	0	0	0.109	0.922	0.540	0	0.965
MORF4L1	PHF12	9606.ENSP00000331310	9606.ENSP00000329933	0	0	0	0	0	0.984	0.900	0	0.998
MRPL51	MTIF2	9606.ENSP00000229238	9606.ENSP00000263629	0	0	0	0	0.072	0.818	0.500	0	0.908
MRPL51	MRPS30	9606.ENSP00000229238	9606.ENSP00000424328	0	0	0	0	0.064	0.959	0	0	0.960
MRPS30	MTIF2	9606.ENSP00000424328	9606.ENSP00000263629	0	0	0	0	0.092	0.826	0.500	0	0.914
MTIF2	RPL5	9606.ENSP00000263629	9606.ENSP00000359345	0	0	0	0	0.626	0.841	0	0	0.938
MYC	USP28	9606.ENSP00000478887	9606.ENSP00000003302	0	0	0	0	0	0.791	0.700	0	0.934
NACA2	RPL5	9606.ENSP00000427802	9606.ENSP00000359345	0	0	0	0	0.682	0.828	0	0	0.943
NACA2	RPL7A	9606.ENSP00000427802	9606.ENSP00000361076	0	0	0	0	0.793	0.829	0	0	0.963
NACA2	RPL34	9606.ENSP00000427802	9606.ENSP00000378163	0	0	0	0	0.689	0.820	0	0	0.941
NACA2	RPL6	9606.ENSP00000427802	9606.ENSP00000403172	0	0	0	0	0.600	0.820	0	0	0.924
NACA2	RPL10	9606.ENSP00000427802	9606.ENSP00000413436	0	0	0	0	0.602	0.828	0	0	0.929
NACA2	RPLP0	9606.ENSP00000427802	9606.ENSP00000449328	0	0	0	0	0.683	0.804	0	0	0.935
NACA2	RPL35A	9606.ENSP00000427802	9606.ENSP00000495672	0	0	0	0	0.685	0.820	0	0	0.941
NACA2	RPL9	9606.ENSP00000427802	9606.ENSP00000494697	0	0	0	0	0.694	0.821	0	0	0.942
NCAPG2	SMC2	9606.ENSP00000387007	9606.ENSP00000286398	0	0	0	0	0.649	0.795	0.800	0	0.984
NCAPG2	NCAPH2	9606.ENSP00000387007	9606.ENSP00000299821	0	0	0	0	0.318	0.899	0.800	0	0.985
NCAPH	SMC2	9606.ENSP00000240423	9606.ENSP00000286398	0	0	0	0	0.889	0.993	0.900	0	0.999
NCAPH2	SMC2	9606.ENSP00000299821	9606.ENSP00000286398	0	0	0	0	0.297	0.858	0.800	0	0.978
NCOA1	PPARG	9606.ENSP00000385216	9606.ENSP00000287820	0	0	0	0	0	0.992	0.500	0	0.996
NDUFA2	NDUFAF1	9606.ENSP00000252102	9606.ENSP00000260361	0	0	0	0	0.067	0	0.967	0	0.968
NDUFA2	NDUFS2	9606.ENSP00000252102	9606.ENSP00000356972	0	0	0	0	0.852	0.998	0.967	0	0.999
NDUFAF1	NDUFS2	9606.ENSP00000260361	9606.ENSP00000356972	0	0	0	0	0.067	0	0.967	0	0.968
NDUFAF1	TIMMDC1	9606.ENSP00000260361	9606.ENSP00000418803	0	0	0	0	0.121	0.994	0.500	0	0.997
NDUFS2	SDHC	9606.ENSP00000356972	9606.ENSP00000356953	0	0	0	0	0.928	0.486	0	0	0.961
NDUFS2	TIMMDC1	9606.ENSP00000356972	9606.ENSP00000418803	0	0	0	0	0.068	0.994	0.500	0	0.996
NECTIN1	PARD3	9606.ENSP00000264025	9606.ENSP00000363921	0	0	0	0	0.062	0.095	0.900	0	0.907
NFATC3	NFATC4	9606.ENSP00000300659	9606.ENSP00000388910	0	0	0	0.855	0	0.088	0.900	0	0.904
NIP7	RPL7A	9606.ENSP00000254940	9606.ENSP00000361076	0	0	0	0	0.341	0.875	0	0	0.914
NIP7	RRP1	9606.ENSP00000254940	9606.ENSP00000417464	0	0	0	0	0.707	0.514	0.540	0	0.928
NIP7	RPLP0	9606.ENSP00000254940	9606.ENSP00000449328	0	0	0	0	0.729	0.811	0	0	0.946
NLE1	NOP53	9606.ENSP00000413572	9606.ENSP00000246802	0	0	0	0	0.346	0.964	0	0	0.975
NLRP3	TXNIP	9606.ENSP00000337383	9606.ENSP00000462521	0	0	0	0	0.056	0.510	0.900	0	0.949
NOL10	UTP11	9606.ENSP00000371101	9606.ENSP00000362105	0	0	0	0	0.796	0.976	0.540	0	0.997
NOL10	RPS27	9606.ENSP00000371101	9606.ENSP00000499044	0	0	0	0	0.057	0.954	0	0	0.955
NOP53	RPL37A	9606.ENSP00000246802	9606.ENSP00000418082	0	0	0	0	0.143	0.896	0	0	0.907
NOP53	RPL7A	9606.ENSP00000246802	9606.ENSP00000361076	0	0	0	0	0.301	0.898	0	0	0.926
NOP53	RPL5	9606.ENSP00000246802	9606.ENSP00000359345	0	0	0	0	0.445	0.971	0	0	0.983
NRTN	RET	9606.ENSP00000302648	9606.ENSP00000347942	0	0	0	0	0	0.926	0.400	0	0.953
NT5C1A	TYMS	9606.ENSP00000235628	9606.ENSP00000315644	0	0	0	0	0	0	0.918	0	0.918
P2RX5	P2RX6	9606.ENSP00000225328	9606.ENSP00000416193	0	0	0	0.911	0	0	0.900	0	0.900
PAK5	ROBO2	9606.ENSP00000367686	9606.ENSP00000417335	0	0	0	0	0.129	0.071	0.900	0	0.912
PARD3	PRKCI	9606.ENSP00000363921	9606.ENSP00000295797	0	0	0	0	0.060	0.987	0.900	0	0.998
PEX5	PEX7	9606.ENSP00000391601	9606.ENSP00000315680	0	0	0	0	0	0.891	0.900	0	0.988
PLD3	PTDSS2	9606.ENSP00000387050	9606.ENSP00000308258	0	0	0	0	0	0	0.900	0	0.900
PLXNB1	SEMA4D	9606.ENSP00000351338	9606.ENSP00000416523	0	0	0	0	0	0.810	0.900	0	0.980
POLE2	WDHD1	9606.ENSP00000216367	9606.ENSP00000353793	0	0	0	0	0.759	0.964	0	0	0.991
POLR2B	POLR2C	9606.ENSP00000370625	9606.ENSP00000219252	0	0	0	0	0.675	0.999	0.900	0	0.999
POLR2B	ZC3H13	9606.ENSP00000370625	9606.ENSP00000242848	0	0	0	0	0.092	0.994	0	0	0.994
POLR2B	TAF1	9606.ENSP00000370625	9606.ENSP00000406549	0	0	0	0	0.104	0.800	0.500	0	0.902
POLR2C	RPL5	9606.ENSP00000219252	9606.ENSP00000359345	0	0	0	0	0.833	0.429	0	0	0.900
PPP1R12A	ROCK1	9606.ENSP00000389168	9606.ENSP00000382697	0	0	0	0	0.786	0.095	0.900	0	0.979
PPP1R3B	PPP1R3F	9606.ENSP00000308318	9606.ENSP00000055335	0	0	0	0.606	0	0	0.900	0	0.900
PPP2CA	STRN	9606.ENSP00000418447	9606.ENSP00000263918	0	0	0	0	0.067	0.994	0	0	0.994
PPP2CA	PRKCI	9606.ENSP00000418447	9606.ENSP00000295797	0	0	0	0	0.068	0.128	0.900	0	0.911
PPP2CA	TCP1	9606.ENSP00000418447	9606.ENSP00000317334	0	0	0	0	0.253	0.994	0	0	0.995
PPP2CA	RYR2	9606.ENSP00000418447	9606.ENSP00000355533	0	0	0	0	0	0	0.900	0	0.900
PPP2CA	REC8	9606.ENSP00000418447	9606.ENSP00000482546	0	0	0	0	0	0.142	0.900	0	0.910
PRICKLE1	VANGL1	9606.ENSP00000345064	9606.ENSP00000347672	0	0	0	0	0	0.301	0.900	0	0.927
PRKCI	SQSTM1	9606.ENSP00000295797	9606.ENSP00000374455	0	0	0	0	0.042	0.907	0.500	0	0.952
PRPF3	SF3B3	9606.ENSP00000315379	9606.ENSP00000305790	0	0	0	0	0.165	0.911	0.900	0	0.991
PRPF3	RBMX2	9606.ENSP00000315379	9606.ENSP00000339090	0	0	0	0	0.101	0.597	0.900	0	0.960
PRPF3	SNRPB	9606.ENSP00000315379	9606.ENSP00000412566	0	0	0	0	0.067	0.969	0.900	0	0.996
PRPF3	PRPF8	9606.ENSP00000315379	9606.ENSP00000460348	0	0	0	0	0.156	0.997	0.900	0	0.999
PRPF8	SF3B3	9606.ENSP00000460348	9606.ENSP00000305790	0	0	0	0	0.645	0.989	0.900	0	0.999
PRPF8	RBMX2	9606.ENSP00000460348	9606.ENSP00000339090	0	0	0	0	0	0.896	0.900	0	0.989
PRPF8	UBL5	9606.ENSP00000460348	9606.ENSP00000351492	0	0	0	0	0.049	0.995	0	0	0.995
PRPF8	SNRPB	9606.ENSP00000460348	9606.ENSP00000412566	0	0	0	0	0.335	0.977	0.900	0	0.998
PRPF8	RBM8A	9606.ENSP00000460348	9606.ENSP00000463058	0	0	0	0	0.082	0.825	0.900	0	0.982
RAB7A	TBC1D15	9606.ENSP00000265062	9606.ENSP00000448182	0	0	0	0	0.054	0.081	0.900	0	0.905
RAPGEF2	TJP1	9606.ENSP00000264431	9606.ENSP00000348416	0	0	0	0	0.049	0.163	0.900	0	0.913
RBMX2	SF3B3	9606.ENSP00000339090	9606.ENSP00000305790	0	0	0	0	0	0.991	0.900	0	0.999
RBMX2	SNRPB	9606.ENSP00000339090	9606.ENSP00000412566	0	0	0	0	0.074	0.855	0.900	0	0.985
RCOR1	XPC	9606.ENSP00000262241	9606.ENSP00000285021	0	0	0	0	0.055	0	0.900	0	0.901
RIOK2	RPS27	9606.ENSP00000283109	9606.ENSP00000499044	0	0	0	0	0.058	0.897	0.500	0	0.947
RIOK2	RPLP0	9606.ENSP00000283109	9606.ENSP00000449328	0	0	0	0	0.205	0.954	0	0	0.961
RNF2	TAF1	9606.ENSP00000356480	9606.ENSP00000406549	0	0	0	0	0	0	0.900	0	0.900
ROBO2	SLIT1	9606.ENSP00000417335	9606.ENSP00000266058	0	0	0	0	0.134	0.406	0.900	0	0.944
RPL10	RPL5	9606.ENSP00000413436	9606.ENSP00000359345	0	0	0	0	0.959	0.986	0	0	0.999
RPL10	RPL7A	9606.ENSP00000413436	9606.ENSP00000361076	0	0	0	0	0.958	0.986	0	0	0.999
RPL10	RPL10A	9606.ENSP00000413436	9606.ENSP00000363018	0	0	0	0	0.928	0.969	0	0	0.997
RPL10	RPL34	9606.ENSP00000413436	9606.ENSP00000378163	0	0	0	0	0.935	0.967	0	0	0.997
RPL10	RPL6	9606.ENSP00000413436	9606.ENSP00000403172	0	0	0	0	0.959	0.985	0	0	0.999
RPL10	RPL35A	9606.ENSP00000413436	9606.ENSP00000495672	0	0	0	0	0.960	0.977	0	0	0.999
RPL10	RPS27	9606.ENSP00000413436	9606.ENSP00000499044	0	0	0	0	0.993	0.973	0	0	0.999
RPL10	RPLP0	9606.ENSP00000413436	9606.ENSP00000449328	0	0	0	0	0.961	0.977	0	0	0.999
RPL10	RPL9	9606.ENSP00000413436	9606.ENSP00000494697	0	0	0	0	0.959	0.986	0	0	0.999
RPL10	RPL37A	9606.ENSP00000413436	9606.ENSP00000418082	0	0	0	0	0.934	0.979	0	0	0.998
RPL10A	RPL5	9606.ENSP00000363018	9606.ENSP00000359345	0	0	0	0	0.961	0.985	0	0	0.999
RPL10A	RPL7A	9606.ENSP00000363018	9606.ENSP00000361076	0	0	0	0	0.959	0.989	0.720	0	0.999
RPL10A	RPS27	9606.ENSP00000363018	9606.ENSP00000499044	0	0	0	0	0.910	0.968	0	0	0.997
RPL10A	RPL37A	9606.ENSP00000363018	9606.ENSP00000418082	0	0	0	0	0.852	0.990	0	0	0.998
RPL10A	RPL6	9606.ENSP00000363018	9606.ENSP00000403172	0	0	0	0	0.960	0.985	0.900	0	0.999
RPL10A	RPL9	9606.ENSP00000363018	9606.ENSP00000494697	0	0	0	0	0.960	0.980	0	0	0.999
RPL10A	RPL34	9606.ENSP00000363018	9606.ENSP00000378163	0	0	0	0	0.942	0.977	0	0	0.998
RPL10A	RPLP0	9606.ENSP00000363018	9606.ENSP00000449328	0	0	0	0	0.962	0.986	0	0	0.999
RPL10A	RPL35A	9606.ENSP00000363018	9606.ENSP00000495672	0	0	0	0	0.945	0.979	0	0	0.998
RPL34	RSAD1	9606.ENSP00000378163	9606.ENSP00000258955	0	0	0	0	0.748	0.841	0	0	0.958
RPL34	RPL5	9606.ENSP00000378163	9606.ENSP00000359345	0	0	0	0	0.980	0.993	0	0	0.999
RPL34	RPL7A	9606.ENSP00000378163	9606.ENSP00000361076	0	0	0	0	0.977	0.993	0	0	0.999
RPL34	RPS27	9606.ENSP00000378163	9606.ENSP00000499044	0	0	0	0	0.966	0.980	0	0	0.999
RPL34	RPL35A	9606.ENSP00000378163	9606.ENSP00000495672	0	0	0	0	0.999	0.993	0	0	0.999
RPL34	RPLP0	9606.ENSP00000378163	9606.ENSP00000449328	0	0	0	0	0.969	0.992	0	0	0.999
RPL34	RPL9	9606.ENSP00000378163	9606.ENSP00000494697	0	0	0	0	0.987	0.992	0	0	0.999
RPL34	RPL6	9606.ENSP00000378163	9606.ENSP00000403172	0	0	0	0	0.991	0.993	0	0	0.999
RPL34	RPL37A	9606.ENSP00000378163	9606.ENSP00000418082	0	0	0	0	0.993	0.993	0	0	0.999
RPL35A	RSAD1	9606.ENSP00000495672	9606.ENSP00000258955	0	0	0	0	0.706	0.841	0	0	0.951
RPL35A	RPL5	9606.ENSP00000495672	9606.ENSP00000359345	0	0	0	0	0.981	0.993	0	0	0.999
RPL35A	RPL7A	9606.ENSP00000495672	9606.ENSP00000361076	0	0	0	0	0.990	0.993	0	0	0.999
RPL35A	RPL6	9606.ENSP00000495672	9606.ENSP00000403172	0	0	0	0	0.991	0.992	0	0	0.999
RPL35A	RPL37A	9606.ENSP00000495672	9606.ENSP00000418082	0	0	0	0	0.992	0.991	0	0	0.999
RPL35A	RPLP0	9606.ENSP00000495672	9606.ENSP00000449328	0	0	0	0	0.979	0.992	0	0	0.999
RPL35A	RPL9	9606.ENSP00000495672	9606.ENSP00000494697	0	0	0	0	0.991	0.992	0	0	0.999
RPL35A	RPS27	9606.ENSP00000495672	9606.ENSP00000499044	0	0	0	0	0.963	0.979	0	0	0.999
RPL37A	RSAD1	9606.ENSP00000418082	9606.ENSP00000258955	0	0	0	0	0.830	0.841	0	0	0.971
RPL37A	RPL5	9606.ENSP00000418082	9606.ENSP00000359345	0	0	0	0	0.944	0.995	0	0	0.999
RPL37A	RPL7A	9606.ENSP00000418082	9606.ENSP00000361076	0	0	0	0	0.931	0.996	0	0	0.999
RPL37A	RPL6	9606.ENSP00000418082	9606.ENSP00000403172	0	0	0	0	0.980	0.995	0	0	0.999
RPL37A	RPL9	9606.ENSP00000418082	9606.ENSP00000494697	0	0	0	0	0.979	0.993	0	0	0.999
RPL37A	RPS27	9606.ENSP00000418082	9606.ENSP00000499044	0	0	0	0	0.956	0.967	0	0	0.998
RPL37A	RPLP0	9606.ENSP00000418082	9606.ENSP00000449328	0	0	0	0	0.911	0.994	0	0	0.999
RPL5	RSAD1	9606.ENSP00000359345	9606.ENSP00000258955	0	0	0	0	0.808	0.841	0	0	0.968
RPL5	RPS27	9606.ENSP00000359345	9606.ENSP00000499044	0	0	0	0	0.957	0.978	0	0	0.999
RPL5	RPLP0	9606.ENSP00000359345	9606.ENSP00000449328	0	0	0	0	0.991	0.995	0	0	0.999
RPL5	RPL9	9606.ENSP00000359345	9606.ENSP00000494697	0	0	0	0	0.991	0.994	0	0	0.999
RPL5	RPL7A	9606.ENSP00000359345	9606.ENSP00000361076	0	0	0	0	0.991	0.995	0	0	0.999
RPL5	RPL6	9606.ENSP00000359345	9606.ENSP00000403172	0	0	0	0	0.991	0.994	0	0	0.999
RPL6	RSAD1	9606.ENSP00000403172	9606.ENSP00000258955	0	0	0	0	0.819	0.841	0	0	0.969
RPL6	RPL7A	9606.ENSP00000403172	9606.ENSP00000361076	0	0	0	0	0.990	0.995	0.720	0	0.999
RPL6	RPLP0	9606.ENSP00000403172	9606.ENSP00000449328	0	0	0	0	0.991	0.993	0	0	0.999
RPL6	RPS27	9606.ENSP00000403172	9606.ENSP00000499044	0	0	0	0	0.959	0.977	0	0	0.999
RPL6	RPL9	9606.ENSP00000403172	9606.ENSP00000494697	0	0	0	0	0.991	0.993	0	0	0.999
RPL7A	RPS27	9606.ENSP00000361076	9606.ENSP00000499044	0	0	0	0	0.934	0.979	0	0	0.998
RPL7A	RPLP0	9606.ENSP00000361076	9606.ENSP00000449328	0	0	0	0	0.990	0.995	0	0	0.999
RPL7A	RPL9	9606.ENSP00000361076	9606.ENSP00000494697	0	0	0	0	0.990	0.994	0	0	0.999
RPL9	RSAD1	9606.ENSP00000494697	9606.ENSP00000258955	0	0	0	0	0.661	0.746	0	0	0.910
RPL9	RPLP0	9606.ENSP00000494697	9606.ENSP00000449328	0	0	0	0	0.991	0.994	0	0	0.999
RPL9	RPS27	9606.ENSP00000494697	9606.ENSP00000499044	0	0	0	0	0.960	0.979	0	0	0.999
RPLP0	RSAD1	9606.ENSP00000449328	9606.ENSP00000258955	0	0	0	0	0.659	0.841	0	0	0.943
RPLP0	RPS27	9606.ENSP00000449328	9606.ENSP00000499044	0	0	0	0	0.944	0.977	0	0	0.998
RPS27	UTP11	9606.ENSP00000499044	9606.ENSP00000362105	0	0	0	0	0.088	0.951	0.400	0	0.970
SF3B3	SNRPB	9606.ENSP00000305790	9606.ENSP00000412566	0	0	0	0	0.163	0.933	0.900	0	0.993
SF3B3	U2AF2	9606.ENSP00000305790	9606.ENSP00000307863	0	0	0	0	0.194	0.994	0	0	0.995
SNAP23	SNX4	9606.ENSP00000249647	9606.ENSP00000251775	0	0	0	0	0.074	0.046	0.900	0	0.904
SNX4	TPR	9606.ENSP00000251775	9606.ENSP00000356448	0	0	0	0	0.050	0	0.900	0	0.900
SQSTM1	TANK	9606.ENSP00000374455	9606.ENSP00000259075	0	0	0	0	0	0	0.900	0	0.900
U2AF1L4	U2AF2	9606.ENSP00000292879	9606.ENSP00000307863	0	0	0	0	0.045	0.778	0.900	0	0.976
UBA1	UBE2G2	9606.ENSP00000338413	9606.ENSP00000338348	0	0	0	0	0.067	0.850	0.500	0	0.924
UBE4B	UBL7	9606.ENSP00000343001	9606.ENSP00000457703	0	0	0	0	0.199	0.882	0	0	0.901
UROD	UROS	9606.ENSP00000246337	9606.ENSP00000357787	0	0	0	0	0.191	0	0.978	0	0.981
