# Supplementary material for: Bioactivated Glucoraphanin Improves Cell Survival, Upregulating Phospho-AKT, and Modulates Genes Involved in DNA Repair in an In Vitro Alzheimer’s Disease Model: A Network-Transcriptomic Analysis
Source: Nutrients. 2024 Dec 5;16(23):4202. doi: 10.3390/nu16234202 (PMC11644231; doi:10.3390/nu16234202)
Supplement: Supplementary file 1 [file nutrients-16-04202-s001.zip › Table S4.tsv]

alias	degree	betweenness.centrality
ABRAXAS1	1	0
ACACA	3	0.0680672268907563
ACAT2	2	0.034733893557423
AFG3L2	1	0
AKT3	3	0.13781512605042
AMOTL1	1	0
ASH1L	1	0
ASXL1	2	0
ATG101	1	0
ATP5F1A	3	0.00364145658263305
BRCA1	9	0.375723622782446
BRCA2	2	0
BYSL	4	0.00224089635854342
C7orf26	1	0
CACNA1B	1	0
CALM2	6	0.116806722689076
CCT2	3	0.246498599439776
CDCA8	1	0
CDK4	4	0.154621848739496
CDK6	2	0
CDKN1A	4	0.0180205415499533
EIF3E	3	0
EIF3F	3	0
EIF3L	3	0
EIF3M	3	0
ERCC3	6	0.101307189542484
ERCC5	4	0.0252100840336134
EZH2	2	0
FANCA	2	0
FANCD2	4	0.034733893557423
FANCE	2	0
FASN	1	0
GRIN1	3	0.034733893557423
GRK5	1	0
HMGCR	1	0
HMGCS1	2	0.0176470588235294
HSP90AB1	4	0.276003734827264
INTS3	4	0.0350140056022409
IQCG	1	0
KAT8	3	0.0512605042016807
KCNQ2	1	0
KDM1A	4	0.0176470588235294
MARK4	1	0
MED4	2	0
MED6	5	0.0139589169000934
METTL14	1	0
MORF4L1	3	0.0350140056022409
NABP1	1	0
NBN	1	0
NDUFA2	2	0
NDUFAF1	3	0.000280112044817927
NDUFS2	5	0.00560224089635854
NECTIN1	1	0
NIP7	2	0.00112044817927171
NLE1	1	0
NLRP3	2	0.0176470588235294
NOL10	2	0
NOP53	1	0
P2RX5	2	0
P2RX6	2	0
PARD3	2	0.0176470588235294
PHF12	1	0
POLR2B	6	0.100513538748833
POLR2C	4	0.00322128851540616
PPP2CA	7	0.260504201680672
PRKCI	4	0.0848739495798319
RCOR1	3	0
RCOR3	1	0
REC8	1	0
RIOK2	1	0
RNF2	5	0.270028011204482
RRP1	1	0
RYR2	2	0.125490196078431
SDHC	1	0
SLC25A3	1	0
SQSTM1	2	0.0176470588235294
STRN	1	0
TAF1	4	0.205882352941176
TANK	1	0
TCP1	2	0
TFAP4	1	0
TIMMDC1	3	0.00196078431372549
TXNIP	1	0
UTP11	2	0
XPC	4	0.0252100840336134
ZC3H13	4	0.0227357609710551
